# Supplementary material for: Bis(2-bromo­pyridinium) hexa­bromido­stannate(IV)
Source: Acta Crystallogr Sect E Struct Rep Online. 2008 May 3;64(Pt 6):m749–50. doi: 10.1107/S1600536808012129 (PMC2961614; doi:10.1107/S1600536808012129)
Supplement: Supplementary file 2 [file e-64-0m749-Isup2.hkl]

# 
# h,k,l, Fc-squared, Fo-squared, sigma(Fo-squared) and status flag 
# 
data_I
_shelx_title ' r81 in P-1' 
_shelx_refln_list_code          4 
_shelx_F_calc_maximum      197.20 
_exptl_crystal_F_000       414.00 
_reflns_d_resolution_high  0.8331 
 
loop_ 
 _symmetry_equiv_pos_as_xyz 
 'x, y, z' 
 '-x, -y, -z' 
 
_cell_length_a     7.4037 
_cell_length_b     8.3393 
_cell_length_c     9.4302 
_cell_angle_alpha  73.141 
_cell_angle_beta   67.980 
_cell_angle_gamma  82.443 
 
_shelx_F_squared_multiplier     1.000 
 
loop_ 
 _refln_index_h 
 _refln_index_k 
 _refln_index_l 
 _refln_F_squared_calc 
 _refln_F_squared_meas 
 _refln_F_squared_sigma 
 _refln_observed_status 
   1   0   0     6631.84     7060.99     97.38 o 
   2   0   0     1244.78     1410.38     57.14 o 
   3   0   0      749.93      840.34     37.51 o 
   4   0   0     3144.10     3161.16    129.71 o 
   5   0   0      220.35      217.71     31.55 o 
   6   0   0      523.37      546.90     41.72 o 
   7   0   0        6.96      107.98     49.78 o 
   8   0   0      201.29      278.71     68.01 o 
  -8   1   0       51.75      144.09     64.86 o 
  -7   1   0       63.91      151.45     50.13 o 
  -6   1   0      493.48      510.44     41.72 o 
  -5   1   0      144.02      115.69     30.15 o 
  -4   1   0      731.32      802.82     44.17 o 
  -3   1   0       24.11       31.55     17.18 o 
  -2   1   0    16828.31    17785.52    312.72 o 
   0   1   0     8505.98     9123.91    371.61 o 
   1   1   0     6811.86     7091.02    115.02 o 
   2   1   0        5.05        3.16     12.27 o 
   3   1   0     8293.85     8175.83    275.20 o 
   4   1   0     2893.46     3050.38    130.42 o 
   5   1   0     1416.87     1622.47     79.58 o 
   6   1   0     1661.49     1962.89     78.18 o 
   7   1   0      483.98      571.09     56.79 o 
   8   1   0       34.58      -11.22     64.51 o 
  -8   2   0       32.34       -7.71     67.66 o 
  -7   2   0      758.55      922.02     64.86 o 
  -6   2   0     2139.72     2134.67     98.86 o 
  -5   2   0      837.28      797.92     39.26 o 
  -4   2   0     5041.72     5221.16    192.12 o 
  -3   2   0     4902.39     4862.87    226.82 o 
  -2   2   0       32.89       19.98     15.07 o 
  -1   2   0     1184.08     1240.24     65.56 o 
   0   2   0     2774.69     3012.13    263.63 o 
   1   2   0     7954.70     8425.13    556.02 o 
   2   2   0     4223.42     3873.19    186.86 o 
   3   2   0     3685.46     3914.20    143.74 o 
   4   2   0     1691.71     1734.66     80.63 o 
   5   2   0      375.72      422.80     35.41 o 
   6   2   0       99.25      147.24     38.91 o 
   7   2   0      105.05      124.10     54.34 o 
   8   2   0       43.61       80.98     66.61 o 
  -6   3   0      904.01      767.77     52.59 o 
  -5   3   0       23.38       59.60     32.95 o 
  -4   3   0       26.32       -3.51     28.40 o 
  -3   3   0     2264.01     2394.80     94.31 o 
  -2   3   0     4563.55     4633.94    167.23 o 
  -1   3   0    26984.11    23285.72    864.70 o 
   0   3   0    30204.78    30293.39   1566.21 o 
   1   3   0     2298.07     2549.86     70.85 o 
   2   3   0      587.89      620.87     28.75 o 
   3   3   0     8633.91     8618.26    320.78 o 
   4   3   0     3331.47     3188.86    134.27 o 
   5   3   0       62.12       31.55     33.66 o 
   6   3   0        2.56       78.53     38.91 o 
   7   3   0       11.15       -7.71     55.39 o 
  -7   4   0      369.79      346.02     67.66 o 
  -6   4   0      632.05      705.71     55.39 o 
  -5   4   0      131.20      191.42     38.56 o 
  -4   4   0      140.71      121.30     33.30 o 
  -3   4   0     1407.72     1464.36     80.28 o 
  -2   4   0     2005.96     2573.59     85.19 o 
  -1   4   0     5050.33     5776.89    433.84 o 
   0   4   0     7964.09     8524.37    886.79 o 
   1   4   0       11.86       25.94     14.38 o 
   2   4   0       21.19        5.26     22.09 o 
   3   4   0     7628.60     7410.52    337.26 o 
   4   4   0     2122.84     2084.19     96.76 o 
   5   4   0      723.13      793.71     48.03 o 
   6   4   0      822.83      913.61     56.79 o 
   7   4   0      307.79      324.64     64.86 o 
  -6   5   0     1507.92     1520.46     89.40 o 
  -5   5   0      450.49      451.54     50.13 o 
  -4   5   0     1877.92     1796.71     84.49 o 
  -3   5   0     1078.83      948.66     53.64 o 
  -2   5   0      140.74      221.21     72.57 o 
  -1   5   0      109.27      155.32     25.61 o 
   0   5   0      544.58      620.65     24.20 o 
   1   5   0     2365.51     2547.40    127.26 o 
   2   5   0        3.42      -19.98     26.99 o 
   3   5   0     2110.38     2071.21    104.12 o 
   4   5   0       12.79       -8.41     34.36 o 
   5   5   0      798.87      862.42     51.89 o 
   6   5   0      458.88      661.19     58.55 o 
   7   5   0      314.97      371.96     72.92 o 
  -6   6   0      177.48       95.01     68.71 o 
  -5   6   0       32.83       52.24     56.79 o 
  -4   6   0      497.54      461.01     58.20 o 
  -3   6   0     5033.52     5749.48    264.34 o 
  -2   6   0     3288.92     2931.18    167.58 o 
  -1   6   0     4255.40     4267.81    134.79 o 
   0   6   0      991.37     1113.63     68.19 o 
   1   6   0      190.00      216.87     24.66 o 
   2   6   0     1675.60     1512.74     61.35 o 
   3   6   0     5530.00     5053.23    214.90 o 
   4   6   0        0.47        0.00     39.26 o 
   5   6   0      347.08      362.85     56.09 o 
   6   6   0        5.26        4.91     61.35 o 
  -5   7   0      764.31      734.46     79.93 o 
  -4   7   0       28.26      191.77     85.89 o 
  -3   7   0        7.61      -14.02    126.91 o 
  -2   7   0       89.46      157.76     70.12 o 
  -1   7   0     1680.62     1637.52     68.05 o 
   0   7   0      514.18      562.13     33.65 o 
   1   7   0      441.96      429.24     48.73 o 
   2   7   0      961.20      919.92     62.05 o 
   3   7   0     4743.32     4180.64    193.87 o 
   4   7   0      513.95      419.64     56.79 o 
   5   7   0       55.09       70.47     59.95 o 
  -4   8   0      242.12      223.67    150.05 o 
  -3   8   0      327.62      294.13    142.69 o 
  -2   8   0       38.85      -67.31     88.70 o 
  -1   8   0       92.73       36.22     76.60 o 
   0   8   0       13.67       47.28     47.68 o 
   1   8   0      329.99      328.78     47.68 o 
   2   8   0        6.31       -3.16     52.94 o 
   3   8   0      263.13      287.12     58.90 o 
   4   8   0       71.53      168.63     61.00 o 
  -2   9   0      248.32      357.24    105.87 o 
  -1   9   0      530.56      533.59     59.57 o 
   0   9   0      618.95      550.68     54.39 o 
   1   9   0      114.98       85.66     49.95 o 
   2   9   0      906.58      841.74     74.67 o 
   3   9   0      400.00      311.66     72.92 o 
  -1  -9   1      153.96       62.69     56.69 o 
   0  -9   1      106.50       62.85     67.66 o 
   1  -9   1     2398.05     2437.50    134.27 o 
   2  -9   1     1738.29     1716.08    141.98 o 
  -4  -8   1        5.64       35.41     69.41 o 
  -3  -8   1       31.42      -24.54     63.45 o 
  -2  -8   1      367.62      202.98     67.31 o 
  -1  -8   1      875.64      850.91     51.72 o 
   0  -8   1      770.51      759.42     90.45 o 
   1  -8   1     1194.14     1314.27    145.49 o 
   2  -8   1     1584.25     1434.92    123.75 o 
   3  -8   1       76.76      135.32    148.65 o 
   4  -8   1      576.00      748.13    193.87 o 
  -5  -7   1      524.39      567.59     75.37 o 
  -4  -7   1      244.35      197.73     60.65 o 
  -3  -7   1      977.20      927.63     64.86 o 
  -2  -7   1     2241.13     2186.20     94.66 o 
  -1  -7   1        5.45      -41.19     41.19 o 
   0  -7   1      458.63      485.17     59.42 o 
   1  -7   1      312.07      395.32     49.78 o 
   2  -7   1       10.97      -48.03     91.85 o 
   3  -7   1      467.47      457.85    136.02 o 
   4  -7   1        1.82       30.85    126.56 o 
   5  -7   1       95.70       61.70     98.16 o 
  -6  -6   1        1.83      -33.66     68.36 o 
  -5  -6   1      417.89      395.45     64.51 o 
  -4  -6   1       66.09       83.44     47.68 o 
  -3  -6   1      884.27      867.68     52.24 o 
  -2  -6   1     1849.55     1639.65     92.90 o 
  -1  -6   1      768.04      755.31     36.04 o 
   0  -6   1     3428.06     3388.37    105.46 o 
   1  -6   1    10552.53    10607.80    684.33 o 
   2  -6   1      929.69     1012.12     92.55 o 
   3  -6   1      760.78      651.72    120.25 o 
   4  -6   1      452.38      598.44     83.79 o 
   5  -6   1      785.78      613.86     74.67 o 
   6  -6   1        1.27       79.23     71.17 o 
  -6  -5   1        0.60       22.09     60.30 o 
  -5  -5   1      654.18      688.89     56.44 o 
  -4  -5   1       27.92       38.21     37.86 o 
  -3  -5   1      152.18      189.31     35.76 o 
  -2  -5   1       87.09      115.69     31.55 o 
  -1  -5   1     2981.53     2954.25    151.80 o 
   0  -5   1      427.72      431.34     31.38 o 
   1  -5   1    12349.51    14789.71    478.65 o 
   2  -5   1     2323.38     2335.55    141.28 o 
   3  -5   1      165.57      128.31     75.72 o 
   4  -5   1     1484.33     1462.96     68.36 o 
   5  -5   1     2672.70     2264.73    102.72 o 
   6  -5   1      743.07      653.48     66.96 o 
   7  -5   1      531.93      378.62     73.97 o 
  -7  -4   1        1.49      -68.36     71.17 o 
  -6  -4   1      533.98      493.96     62.05 o 
  -5  -4   1     2226.30     2031.25     90.45 o 
  -4  -4   1     1444.94     1272.25     55.74 o 
  -3  -4   1     3141.55     2959.23    134.97 o 
  -2  -4   1      928.60      837.18     40.32 o 
  -1  -4   1     2776.68     3227.13    252.07 o 
   0  -4   1      358.57      435.76     23.49 o 
   1  -4   1     3984.68     4464.70    136.84 o 
   2  -4   1      348.07      380.38     72.57 o 
   3  -4   1     1422.11     1366.20     79.93 o 
   4  -4   1      342.24      331.65     39.62 o 
   5  -4   1      459.51      445.23     43.12 o 
   6  -4   1        2.69      -39.97     50.83 o 
  -7  -3   1      314.05      395.80     70.47 o 
  -6  -3   1      173.72      222.97     49.78 o 
  -5  -3   1     1752.48     1684.88     87.29 o 
  -4  -3   1      118.14      125.51     31.20 o 
  -3  -3   1     1914.25     2002.15     75.72 o 
  -2  -3   1     8962.28     8938.69    334.80 o 
  -1  -3   1     6585.95     6861.68    197.92 o 
   0  -3   1     8490.85     9341.69    245.47 o 
   1  -3   1     8402.05     8180.21    336.38 o 
   2  -3   1       47.65      129.01     44.87 o 
   3  -3   1      332.41      295.89     31.90 o 
   4  -3   1     6139.13     5785.94    224.37 o 
   5  -3   1     1227.85     1097.31     75.02 o 
   6  -3   1      592.46      568.29     49.08 o 
   7  -3   1       72.32       91.15     54.34 o 
  -7  -2   1      178.45      165.82     63.81 o 
  -6  -2   1      382.31      382.13     48.38 o 
  -5  -2   1     1397.43     1228.07     54.34 o 
  -4  -2   1     1136.43     1040.16     49.78 o 
  -3  -2   1     3162.08     2945.21    129.71 o 
  -2  -2   1       28.45       26.64     17.88 o 
  -1  -2   1      167.38      162.88     15.25 o 
   0  -2   1    16494.20    17953.44   1155.33 o 
   1  -2   1    14550.74    12654.81    433.68 o 
   2  -2   1      953.78     1028.60     55.74 o 
   3  -2   1       67.68      110.43     20.68 o 
   4  -2   1    12281.87    12027.28    407.02 o 
   5  -2   1     6951.11     7080.27    250.66 o 
   6  -2   1      312.38      366.35     41.72 o 
   7  -2   1      337.33      318.68     53.64 o 
   8  -2   1       97.33      143.04     65.91 o 
  -7  -1   1        5.67      -57.14     57.14 o 
  -6  -1   1     3004.69     2998.14    141.28 o 
  -5  -1   1     6147.20     6269.74    249.26 o 
  -4  -1   1      604.75      626.48     35.06 o 
  -3  -1   1      249.95      269.59     22.44 o 
  -2  -1   1      329.04      346.02     18.93 o 
  -1  -1   1     1775.32     2186.44    186.68 o 
   0  -1   1     4162.75     4925.95    344.27 o 
   1  -1   1     9716.80     8737.77    272.13 o 
   2  -1   1     9641.67     9330.63    267.49 o 
   3  -1   1     2052.52     2082.08     86.24 o 
   4  -1   1     2965.71     2986.57    121.65 o 
   5  -1   1      590.25      594.23     34.01 o 
   6  -1   1       44.50       62.05     35.06 o 
   7  -1   1      565.14      633.85     53.29 o 
   8  -1   1      772.46      836.13     71.17 o 
  -7   0   1      239.13      183.00     58.90 o 
  -6   0   1     1392.14     1581.81     66.96 o 
  -5   0   1     2694.08     2521.71    110.78 o 
  -4   0   1      203.29      153.90     27.70 o 
  -3   0   1     5119.19     4924.22    174.24 o 
  -2   0   1    19078.36    16065.59    373.37 o 
  -1   0   1     5842.39     5825.61    536.56 o 
   0   0   1     2918.79     2876.26     75.45 o 
   1   0   1     5859.26     5268.02    536.38 o 
   2   0   1     2057.96     1940.80     72.22 o 
   3   0   1     1107.11     1213.35     56.44 o 
   4   0   1     6586.33     7147.58    286.77 o 
   5   0   1       98.77      134.97     28.05 o 
   6   0   1     1834.56     1794.61     85.89 o 
   7   0   1        6.00       18.58     44.52 o 
   8   0   1      133.76       54.34     62.05 o 
  -7   1   1        8.95      -17.18     57.49 o 
  -6   1   1      737.64      847.70     61.00 o 
  -5   1   1       43.82      112.54     31.20 o 
  -4   1   1     5778.99     6334.59    308.16 o 
  -3   1   1       62.87       50.83     19.28 o 
  -2   1   1     7919.54     8041.56    240.85 o 
  -1   1   1     3404.17     3919.05    132.87 o 
   0   1   1     6562.69     6988.40    283.09 o 
   1   1   1      773.02      679.59     86.24 o 
   2   1   1     1730.48     1869.28     70.12 o 
   3   1   1    10672.09     9429.85    308.86 o 
   4   1   1    27538.09    25264.05    543.05 o 
   5   1   1     1606.89     1695.40     88.70 o 
   6   1   1      224.93      227.88     37.86 o 
   7   1   1      643.05      708.17     52.94 o 
   8   1   1      342.08      361.10     66.26 o 
  -7   2   1      146.22      190.36     62.75 o 
  -6   2   1     6083.61     5670.60    212.80 o 
  -5   2   1     2090.56     2248.61     97.81 o 
  -4   2   1     1354.39     1343.41     68.01 o 
  -3   2   1      144.02      144.44     22.44 o 
  -2   2   1     3710.34     3764.86    127.61 o 
  -1   2   1      680.16      816.18     39.09 o 
   0   2   1     1553.23     1735.41    100.97 o 
   1   2   1      183.82      197.78     33.48 o 
   2   2   1    11875.16     9897.52    295.89 o 
   4   2   1     5275.29     4983.47    180.20 o 
   5   2   1      177.66      177.74     30.50 o 
   6   2   1        7.99        5.26     37.86 o 
   7   2   1     1248.56     1279.61     63.81 o 
   8   2   1      743.19      742.87     72.22 o 
  -7   3   1       48.91       82.74     62.40 o 
  -6   3   1     1888.41     1819.50     66.26 o 
  -5   3   1     1475.56     1470.67     65.91 o 
  -4   3   1      119.77      112.54     30.50 o 
  -3   3   1     6378.93     6394.89    289.58 o 
  -2   3   1     6500.18     6874.13    267.49 o 
  -1   3   1     1976.73     2247.57     87.17 o 
   0   3   1     5394.82     5944.86    356.19 o 
   1   3   1     8660.83     9022.80    748.83 o 
   2   3   1      778.63      834.03     24.54 o 
   3   3   1      455.03      480.29     32.60 o 
   4   3   1     1060.02     1065.41     46.98 o 
   5   3   1     1504.41     1609.85     68.01 o 
   6   3   1      492.88      515.35     43.82 o 
   7   3   1      484.58      502.38     56.44 o 
   8   3   1      147.83      241.20     64.86 o 
  -7   4   1        2.75      146.89     66.61 o 
  -6   4   1      355.24      455.40     55.74 o 
  -5   4   1      348.92      318.32     42.77 o 
  -4   4   1     1839.65     1709.07     85.19 o 
  -3   4   1     2402.95     2254.92     95.71 o 
  -2   4   1     6273.05     6065.00    291.68 o 
  -1   4   1      588.26      709.44     23.25 o 
   0   4   1       12.30       21.98     13.26 o 
   1   4   1     3063.29     3128.52    180.02 o 
   2   4   1     4221.60     3953.12    148.29 o 
   3   4   1    13435.69    11712.81    442.78 o 
   4   4   1     6313.12     6081.13    245.05 o 
   5   4   1      138.78      149.70     34.36 o 
   6   4   1       22.97       27.70     41.37 o 
   7   4   1     1436.69     1619.67    102.72 o 
  -6   5   1     1932.57     1742.72     80.63 o 
  -5   5   1        4.21      -32.60     48.38 o 
  -4   5   1      812.79      818.95     45.58 o 
  -3   5   1     2022.94     1957.28     61.35 o 
  -2   5   1     4085.19     4196.42    199.13 o 
  -1   5   1      412.23      460.29     24.34 o 
   0   5   1     1435.34     1675.22    230.33 o 
   1   5   1      932.94      886.48     51.01 o 
   2   5   1      494.73      515.35     33.66 o 
   3   5   1     1902.44     1818.80     79.23 o 
   4   5   1     1947.14     2113.63     83.79 o 
   5   5   1       16.42       -1.05     37.16 o 
   6   5   1      114.68      125.16     49.08 o 
   7   5   1     1091.22     1402.31     78.53 o 
  -6   6   1      959.46      960.23     77.48 o 
  -5   6   1      194.22      247.16     56.44 o 
  -4   6   1       96.06       17.88     45.58 o 
  -3   6   1     4349.54     3933.13    175.99 o 
  -2   6   1     3286.88     3947.86    190.36 o 
  -1   6   1     1176.73     1278.54     53.46 o 
   0   6   1     2850.81     3127.58    262.58 o 
   1   6   1     1809.68     1928.17     91.68 o 
   2   6   1       86.74       68.36     31.90 o 
   3   6   1       33.87        2.10     32.60 o 
   4   6   1      122.38      106.93     38.91 o 
   5   6   1      586.68      638.40     55.04 o 
   6   6   1        1.67       18.58     56.09 o 
  -4   7   1       81.75      151.10     58.20 o 
  -3   7   1     1233.39     1491.36    127.26 o 
  -2   7   1      427.04      416.84     61.70 o 
  -1   7   1      922.10      940.31     73.45 o 
   0   7   1     1654.36     1684.26    218.23 o 
   1   7   1     5949.04     6459.36    595.28 o 
   2   7   1     2382.53     2154.65     85.89 o 
   3   7   1     1399.82     1400.21     55.04 o 
   4   7   1      422.51      423.50     50.83 o 
   5   7   1        7.01       43.47     53.99 o 
   6   7   1      214.06      263.28     65.91 o 
  -4   8   1       31.32      187.91     84.14 o 
  -3   8   1     1521.56     1776.03    172.83 o 
  -2   8   1        6.08       -3.51     68.71 o 
  -1   8   1     1803.56     1668.07     59.73 o 
   0   8   1      237.38      294.69     36.04 o 
   1   8   1      143.89      124.01     34.89 o 
   2   8   1       40.42      -23.49     47.68 o 
   3   8   1      634.51      563.38     58.20 o 
   4   8   1      143.11      173.54     57.85 o 
   5   8   1        1.98      -65.21     65.21 o 
  -2   9   1     1004.32      983.72     92.20 o 
  -1   9   1       39.66       75.13     72.22 o 
   0   9   1      456.46      486.27     48.44 o 
   1   9   1      212.41      238.89     44.41 o 
   2   9   1       39.79      132.52     59.95 o 
   3   9   1        4.78      -52.94     64.16 o 
  -3  -8   2       92.87       59.95     77.13 o 
  -2  -8   2       55.23       63.10     72.22 o 
  -1  -8   2      331.23      324.99     55.42 o 
   0  -8   2      308.57      356.74     57.34 o 
   1  -8   2      371.66      425.72     73.45 o 
   2  -8   2     1316.45     1212.30    138.48 o 
   3  -8   2      165.95      365.65    154.60 o 
  -4  -7   2     1432.35     1250.51     85.54 o 
  -3  -7   2       12.98       19.98     63.45 o 
  -2  -7   2      200.52       88.70     59.95 o 
  -1  -7   2       25.67       91.61     40.98 o 
   0  -7   2        2.33      -32.88     42.20 o 
   1  -7   2      221.25      177.31     68.71 o 
   2  -7   2      122.24       42.77    102.37 o 
   3  -7   2      802.47      746.03    144.44 o 
   4  -7   2      379.46      570.04    166.17 o 
   5  -7   2     1191.78     1087.14    149.70 o 
  -5  -6   2      795.76      801.42     79.23 o 
  -4  -6   2     2709.37     2420.74    126.91 o 
  -3  -6   2      166.88      363.20     55.04 o 
  -2  -6   2      735.32      702.56     53.99 o 
  -1  -6   2     2352.98     2358.48    187.56 o 
   0  -6   2      789.11      820.82     63.63 o 
   1  -6   2     1645.97     1839.86     65.38 o 
   2  -6   2     2724.10     2708.92    120.25 o 
   3  -6   2       25.66      -27.70    100.62 o 
   4  -6   2      106.83       32.60    113.24 o 
   5  -6   2      138.01      100.97     92.90 o 
   6  -6   2       18.88      -71.52     85.19 o 
  -6  -5   2      200.81      341.46     74.32 o 
  -5  -5   2      258.74      201.58     62.05 o 
  -4  -5   2       52.38       19.63     46.98 o 
  -3  -5   2      321.41      284.67     44.52 o 
  -2  -5   2       13.03      -25.59     38.21 o 
  -1  -5   2     2978.45     2992.29    262.06 o 
   0  -5   2      427.68      498.72     45.05 o 
   1  -5   2      873.79      998.79     55.39 o 
   2  -5   2     2210.51     2281.21    112.18 o 
   3  -5   2     1184.02     1521.51    114.29 o 
   4  -5   2     2513.59     2837.58    151.80 o 
   5  -5   2     4641.84     4339.10    220.86 o 
   6  -5   2      264.09      275.90     70.47 o 
   7  -5   2       63.38      141.98     71.17 o 
  -5  -4   2     2425.05     2383.93    125.16 o 
  -4  -4   2     1212.97     1174.44     54.69 o 
  -3  -4   2     3228.87     3155.90    151.45 o 
  -2  -4   2        6.64        8.06     30.85 o 
  -1  -4   2     4020.49     4149.11    637.70 o 
   0  -4   2      345.62      349.85     32.60 o 
   1  -4   2     1164.81     1413.98    195.97 o 
   2  -4   2      480.37      354.08     75.72 o 
   3  -4   2     1554.84     1678.57     90.80 o 
   4  -4   2      555.10      565.48     57.85 o 
   5  -4   2     4905.67     4700.20    203.69 o 
   6  -4   2      278.42      280.81     56.79 o 
   7  -4   2        2.26       45.58     61.70 o 
  -7  -3   2        2.29      -73.97     73.97 o 
  -6  -3   2       81.01       78.88     57.85 o 
  -5  -3   2     4261.90     4410.62    194.22 o 
  -4  -3   2     2746.98     2639.15    117.79 o 
  -3  -3   2      104.79      198.08     32.60 o 
  -2  -3   2     1445.75     1374.27     57.14 o 
  -1  -3   2    12608.86    12854.54    419.64 o 
   0  -3   2     4668.72     5243.91    311.49 o 
   1  -3   2     5682.26     5870.12    195.62 o 
   2  -3   2      617.27      739.37     70.47 o 
   3  -3   2     1124.19      991.79     62.05 o 
   4  -3   2       12.19      -14.02     36.46 o 
   5  -3   2      611.72      526.22     42.07 o 
   6  -3   2       73.86       31.20     44.52 o 
   7  -3   2      384.87      374.07     58.90 o 
   8  -3   2      165.14       -2.45     72.22 o 
  -7  -2   2       85.08       20.33     72.57 o 
  -6  -2   2       79.29       98.86     53.64 o 
  -5  -2   2     1030.36      893.97     51.53 o 
  -4  -2   2       15.76       -0.35     31.55 o 
  -3  -2   2     1122.64      933.59     51.89 o 
  -2  -2   2     1124.99     1168.13     50.48 o 
  -1  -2   2     6200.43     6184.16    523.76 o 
   0  -2   2      105.85      119.06     20.32 o 
   1  -2   2     2494.25     2610.70     88.70 o 
   2  -2   2    14145.61    14041.70    663.29 o 
   3  -2   2     6238.37     6260.97    231.38 o 
   4  -2   2     4837.91     4593.97    184.40 o 
   5  -2   2     3525.03     3105.77    138.83 o 
   6  -2   2       90.47      109.38     37.51 o 
   7  -2   2       13.74       65.91     48.73 o 
   8  -2   2      616.88      588.27     70.82 o 
  -7  -1   2      352.53      342.16     70.82 o 
  -6  -1   2      418.50      559.17     55.04 o 
  -5  -1   2     2106.99     2014.77    103.07 o 
  -4  -1   2        4.87       63.81     29.45 o 
  -3  -1   2     3063.38     3002.00    126.56 o 
  -2  -1   2     7748.14     7699.74    313.42 o 
  -1  -1   2     7100.08     7408.88    337.61 o 
   0  -1   2     8821.86    10803.96    301.19 o 
   1  -1   2    16804.71    17139.13    631.92 o 
   2  -1   2     1113.23      981.97     55.39 o 
   3  -1   2     1071.42     1013.17     41.02 o 
   4  -1   2     4941.33     5210.29    187.21 o 
   5  -1   2     3073.89     2949.41    125.86 o 
   6  -1   2        5.07       -9.47     34.01 o 
   7  -1   2       52.87       54.69     45.22 o 
   8  -1   2     1652.82     2073.32     92.90 o 
  -7   0   2      116.97      102.37     66.61 o 
  -6   0   2      850.91      769.52     57.14 o 
  -5   0   2     4213.94     4258.12    173.54 o 
  -4   0   2      141.52       77.83     32.25 o 
  -3   0   2       42.04       35.76     23.84 o 
  -2   0   2    17086.81    15448.57    455.40 o 
  -1   0   2    38889.11    34017.31   2773.77 o 
   0   0   2      646.54      662.02     28.51 o 
   1   0   2     1237.39     1292.42     76.78 o 
   2   0   2     2250.70     2166.22     90.45 o 
   3   0   2       48.19       45.93     17.88 o 
   4   0   2      697.66      700.81     38.91 o 
   5   0   2      639.78      598.79     34.71 o 
   6   0   2     1081.53     1129.21     46.98 o 
   7   0   2       25.41       26.99     43.12 o 
   8   0   2      688.05      791.96     67.66 o 
  -7   1   2       46.57      -16.83     67.66 o 
  -6   1   2       12.99      -14.37     48.38 o 
  -5   1   2      970.24      930.43     46.98 o 
  -4   1   2      395.54      369.51     34.01 o 
  -3   1   2     1788.83     1675.41     77.48 o 
  -2   1   2     5856.67     5709.86    269.24 o 
  -1   1   2     8625.02     9582.27    258.68 o 
   0   1   2     1100.35     1125.90    112.18 o 
   1   1   2     7412.35     6638.69    645.94 o 
   3   1   2     2093.17     1953.07     78.88 o 
   4   1   2     1665.37     1610.91     66.61 o 
   5   1   2     1051.67     1202.48     61.35 o 
   6   1   2       29.53       65.21     33.66 o 
   7   1   2      117.35      168.98     44.17 o 
   8   1   2      737.69      764.61     66.96 o 
  -7   2   2      476.54      532.88     72.57 o 
  -6   2   2      130.20      287.12     50.48 o 
  -5   2   2      774.55      799.32     46.28 o 
  -4   2   2        4.50       36.46     29.80 o 
  -3   2   2       10.21       28.40     24.19 o 
  -2   2   2     4071.73     4187.65    159.86 o 
  -1   2   2      910.02     1140.66     38.24 o 
   0   2   2    24116.50    25430.51   5328.79 o 
   1   2   2        7.58       25.33     23.66 o 
   2   2   2    13482.12     9918.20    327.79 o 
   3   2   2     3082.49     2765.01    114.29 o 
   4   2   2      599.11      552.86     28.40 o 
   5   2   2      644.64      588.27     35.06 o 
   6   2   2        2.76       -4.56     33.66 o 
   7   2   2     1327.72     1609.15     72.57 o 
   8   2   2     1662.14     1889.97     82.39 o 
  -7   3   2      135.71       34.71     75.37 o 
  -6   3   2      579.40      570.39     61.35 o 
  -5   3   2     1528.39     1721.34     80.98 o 
  -4   3   2      168.99      202.28     36.11 o 
  -3   3   2     2772.70     2724.69    114.99 o 
  -2   3   2    33076.81    34373.47    706.06 o 
  -1   3   2     6437.85     6076.60    185.95 o 
   0   3   2     8725.13     8388.03    294.31 o 
   1   3   2       39.67       65.45     15.07 o 
   2   3   2     2135.06     1993.04     84.49 o 
   3   3   2      434.85      488.00     25.94 o 
   4   3   2       56.70       92.90     24.54 o 
   5   3   2       17.49      -21.74     30.15 o 
   6   3   2      440.42      561.28     42.77 o 
   7   3   2      135.07      178.44     49.08 o 
   8   3   2      586.25      819.30     70.47 o 
  -6   4   2       10.21      -15.43     57.49 o 
  -5   4   2       57.71       67.31     45.22 o 
  -4   4   2      597.63      609.66     43.47 o 
  -3   4   2       30.36       10.87     31.20 o 
  -2   4   2     8162.83     9641.95    437.52 o 
  -1   4   2     5863.69     7553.43   1027.37 o 
   0   4   2      689.15      690.77     33.66 o 
   1   4   2     7419.21     7376.43    330.24 o 
   2   4   2    10971.63    10081.57    356.19 o 
   3   4   2      106.41       75.37     23.49 o 
   4   4   2      950.48      845.94     38.91 o 
   5   4   2     1224.19     1257.17     73.62 o 
   6   4   2      156.12      193.87     40.32 o 
   7   4   2      108.30      157.41     52.59 o 
   8   4   2      161.62      233.84     67.31 o 
  -6   5   2       51.63      -53.99     66.26 o 
  -5   5   2      531.68      389.14     58.90 o 
  -4   5   2        2.72       27.35     39.26 o 
  -3   5   2       72.70      102.02     36.11 o 
  -2   5   2       72.79       88.00     45.93 o 
  -1   5   2     2350.45     2143.26     70.98 o 
   0   5   2     1889.18     1966.83    195.27 o 
   1   5   2     6539.67     7019.07    211.12 o 
   2   5   2     4469.40     4917.91    183.70 o 
   3   5   2      160.40      198.08     27.70 o 
   4   5   2        5.30       22.44     29.80 o 
   5   5   2     1403.82     1577.95     83.44 o 
   6   5   2      449.44      489.41     50.83 o 
   7   5   2     1242.38     1591.62    118.50 o 
  -5   6   2     1282.03     1336.75     71.52 o 
  -4   6   2     1325.59     1284.87     64.86 o 
  -3   6   2     3232.29     2897.53    129.01 o 
  -2   6   2     5668.01     7085.53    346.37 o 
  -1   6   2      598.17      607.80     27.39 o 
   0   6   2     2449.28     2682.25    122.18 o 
   1   6   2     3343.31     3580.56    289.40 o 
   2   6   2     3083.65     3095.25    133.92 o 
   3   6   2      543.74      546.20     38.56 o 
   4   6   2      327.07      281.16     39.97 o 
   5   6   2        1.49      -44.17     44.17 o 
   6   6   2       12.16      -53.64     53.64 o 
   7   6   2      104.15      100.27     67.31 o 
  -5   7   2       24.95      -68.71     68.71 o 
  -4   7   2        2.80       77.83     57.49 o 
  -3   7   2     1024.82      954.97     58.90 o 
  -2   7   2     3173.50     2986.22    141.98 o 
  -1   7   2      705.13      721.36     32.60 o 
   0   7   2      148.68      216.84     32.43 o 
   1   7   2     3887.75     4144.45    478.89 o 
   2   7   2     2542.57     2600.94    108.68 o 
   3   7   2       77.70       83.79     38.56 o 
   4   7   2      673.94      618.07     49.78 o 
   5   7   2      550.71      638.05     58.90 o 
   6   7   2        4.34       20.33     59.25 o 
  -4   8   2       79.36      212.45     66.96 o 
  -3   8   2      189.22      197.38     65.56 o 
  -2   8   2       82.57       20.33     56.79 o 
  -1   8   2      198.39      232.55     35.69 o 
   0   8   2        1.11        0.34     32.33 o 
   1   8   2     1767.91     1868.80    160.04 o 
   2   8   2      127.66      127.61     46.98 o 
   3   8   2      329.09      376.52     52.59 o 
   4   8   2      569.62      584.06     61.35 o 
   5   8   2     1450.08     1664.90     91.50 o 
  -2   9   2      209.00      169.68     71.87 o 
  -1   9   2       68.06       99.68     45.18 o 
   0   9   2       79.87      111.12     62.93 o 
   1   9   2     1575.34     1587.50    175.46 o 
   2   9   2        4.48        4.21     56.79 o 
   3   9   2      819.11      950.07     69.06 o 
   4   9   2        1.26      -62.75     65.21 o 
  -1  -8   3      188.70      178.31     67.18 o 
   0  -8   3     1465.05     1516.72     81.67 o 
   1  -8   3      780.04      855.42     84.15 o 
   2  -8   3      704.95      310.96    148.65 o 
   3  -8   3      973.59      873.64    185.11 o 
  -3  -7   3       38.99      107.63     75.37 o 
  -2  -7   3      446.92      342.16     78.53 o 
  -1  -7   3       36.70       94.08    106.23 o 
   0  -7   3      213.96      105.04     78.18 o 
   1  -7   3      653.93      663.88     73.97 o 
   2  -7   3      178.09      343.57    112.89 o 
   3  -7   3      624.68      515.00    154.96 o 
   4  -7   3      413.20      719.04    180.20 o 
   5  -7   3      277.94      558.82    165.47 o 
  -4  -6   3     1279.61     1149.55     88.00 o 
  -3  -6   3      395.63      296.24     70.12 o 
  -2  -6   3      134.44       87.29     58.55 o 
  -1  -6   3     3146.10     3088.44    207.89 o 
   0  -6   3     4870.87     4911.26    421.75 o 
   1  -6   3      240.00      307.19     65.38 o 
   2  -6   3      734.71      470.83    107.63 o 
   3  -6   3       17.72      -57.49    114.99 o 
   4  -6   3       22.79      186.51    135.67 o 
   5  -6   3       41.88       75.72    116.39 o 
   6  -6   3       24.12      -94.66    110.43 o 
  -5  -5   3        6.82       82.74     70.82 o 
  -4  -5   3      397.67      511.84     75.72 o 
  -3  -5   3       57.37      110.43     49.78 o 
  -2  -5   3      775.38      793.71     56.44 o 
  -1  -5   3     5916.53     6504.40    678.37 o 
   0  -5   3     7990.66     8052.31    523.59 o 
   1  -5   3      877.62      870.05     52.67 o 
   2  -5   3      692.50      744.98     95.01 o 
   3  -5   3     3407.26     3328.74    158.11 o 
   4  -5   3      747.15      810.19    105.87 o 
   5  -5   3      591.22      630.34     89.05 o 
   6  -5   3      388.30      449.09     89.05 o 
  -6  -4   3      202.29      210.00     78.18 o 
  -5  -4   3       48.24      -20.33     63.81 o 
  -4  -4   3      526.35      515.70     56.79 o 
  -3  -4   3       42.01      113.59     42.42 o 
  -2  -4   3      939.80      881.00     52.59 o 
  -1  -4   3       39.69       36.65     32.78 o 
   0  -4   3      213.29      243.09     64.33 o 
   1  -4   3     1782.25     1788.11     59.97 o 
   2  -4   3      450.86      527.97     80.98 o 
   3  -4   3     3470.77     3923.32    146.89 o 
   4  -4   3      978.84      948.66     80.63 o 
   5  -4   3      215.40      145.49     62.40 o 
   6  -4   3      835.93      811.59     72.92 o 
   7  -4   3      308.97      290.98     73.97 o 
  -6  -3   3      344.51      351.28     75.37 o 
  -5  -3   3      371.05      419.29     63.45 o 
  -4  -3   3     2074.59     2124.15     98.86 o 
  -3  -3   3     1391.61     1201.78     64.16 o 
  -2  -3   3     2250.35     2067.71     95.36 o 
  -1  -3   3    10904.86    11604.29   1153.93 o 
   0  -3   3      541.77      604.12     33.89 o 
   1  -3   3     8236.57     8951.06    886.96 o 
   2  -3   3       38.91       17.53     62.40 o 
   3  -3   3     5578.64     5857.11    243.65 o 
   4  -3   3       11.52       88.00     49.08 o 
   5  -3   3      256.82      196.67     48.73 o 
   6  -3   3       61.58       54.34     49.43 o 
   7  -3   3       44.11        8.76     59.25 o 
   8  -3   3      204.49      308.16     73.62 o 
  -6  -2   3       50.67      -23.84     65.56 o 
  -5  -2   3      179.99       82.39     51.89 o 
  -4  -2   3       68.11       47.33     41.02 o 
  -3  -2   3       24.53        5.61     35.76 o 
  -2  -2   3     1379.55     1235.79     49.78 o 
  -1  -2   3    27079.46    27755.55   1637.02 o 
   0  -2   3     7127.82     7608.11    207.19 o 
   1  -2   3      531.04      626.81     40.28 o 
   2  -2   3     2366.13     2287.87    120.60 o 
   3  -2   3    12622.10    11773.11    438.92 o 
   4  -2   3     1809.46     1875.94     75.02 o 
   5  -2   3      291.53      324.64     41.02 o 
   6  -2   3      262.28      225.07     47.33 o 
   7  -2   3        2.87       29.45     51.89 o 
  -6  -1   3      125.52      125.16     61.35 o 
  -5  -1   3       13.90       65.21     44.52 o 
  -4  -1   3      142.77      169.33     39.62 o 
  -3  -1   3      772.24      776.18     40.67 o 
  -2  -1   3      987.85     1061.20     56.09 o 
  -1  -1   3     1020.49     1080.99     90.27 o 
   0  -1   3      874.04     1041.81     40.49 o 
   1  -1   3     1765.39     2125.43     82.11 o 
   2  -1   3     4157.27     3792.90    179.15 o 
   3  -1   3     4059.56     3714.72    152.85 o 
   4  -1   3      409.38      376.52     34.01 o 
   5  -1   3      359.47      440.33     34.36 o 
   6  -1   3     2587.22     3062.30    126.91 o 
   7  -1   3      944.56      908.70     58.55 o 
   8  -1   3      675.15      695.20     70.47 o 
  -7   0   3     1200.09     1067.16     95.71 o 
  -6   0   3      277.48      329.89     62.75 o 
  -5   0   3      421.05      403.16     49.43 o 
  -4   0   3     4801.46     4560.67    194.57 o 
  -3   0   3     4111.47     4318.42    166.88 o 
  -2   0   3     1812.51     1815.99     99.56 o 
  -1   0   3     3979.98     4581.70    384.93 o 
   0   0   3     2459.73     2908.78     92.34 o 
   1   0   3     3332.02     3858.32    364.25 o 
   2   0   3     9964.12     8841.58    313.77 o 
   3   0   3     9425.36     7662.93    380.73 o 
   4   0   3     7195.21     5979.46    235.24 o 
   5   0   3     1459.73     1404.42     73.62 o 
   6   0   3      318.03      332.00     39.62 o 
   7   0   3      349.22      327.44     49.43 o 
   8   0   3      279.57      347.77     61.70 o 
  -7   1   3      402.21      310.26     83.44 o 
  -6   1   3       98.81       82.04     60.30 o 
  -5   1   3      947.55      876.44     52.94 o 
  -4   1   3     1358.85     1371.11     82.74 o 
  -3   1   3     2823.19     2718.38    127.96 o 
  -2   1   3     8634.78     9597.77    414.73 o 
  -1   1   3    12726.43    13338.74    384.27 o 
   0   1   3       11.69       37.94     28.25 o 
   2   1   3    24629.90    18029.88    539.19 o 
   3   1   3    17126.71    13780.52    431.56 o 
   4   1   3      205.27      205.44     26.64 o 
   5   1   3       65.19       47.33     28.75 o 
   6   1   3      336.20      308.86     38.21 o 
   7   1   3       10.03      -31.55     41.02 o 
   8   1   3       44.84       19.28     56.44 o 
  -6   2   3       61.10      112.18     59.25 o 
  -5   2   3       34.30       30.85     45.22 o 
  -4   2   3        5.19       35.41     36.11 o 
  -3   2   3      232.46      225.77     35.41 o 
  -2   2   3        3.70       -2.45     30.15 o 
  -1   2   3     5025.99     5755.07    164.94 o 
   0   2   3      759.14     1079.47    119.90 o 
   1   2   3     1714.95     1649.91    188.79 o 
   2   2   3     6966.69     5050.08    186.51 o 
   3   2   3     4705.76     3392.54    136.73 o 
   4   2   3       30.07       28.75     24.19 o 
   5   2   3     2134.89     1928.88     83.09 o 
   6   2   3     4594.59     4521.05    183.35 o 
   7   2   3      632.30      774.78     52.59 o 
   8   2   3      140.84      186.51     59.95 o 
  -6   3   3      166.12      111.13     64.86 o 
  -5   3   3      432.54      467.67     55.04 o 
  -4   3   3     6654.66     6808.22    255.92 o 
  -3   3   3     1185.31     1101.17     54.34 o 
  -2   3   3        4.93       13.32     35.41 o 
  -1   3   3      389.93      459.24     41.72 o 
   0   3   3      679.99      948.32    148.29 o 
   1   3   3      282.77      272.94     39.97 o 
   2   3   3     4740.81     4073.02    150.40 o 
   3   3   3      407.70      371.96     25.59 o 
   4   3   3     8886.67     8569.88    361.10 o 
   5   3   3      139.60      136.02     31.20 o 
   6   3   3     2363.89     2690.69    121.65 o 
   7   3   3      250.80      349.53     50.13 o 
   8   3   3       40.02        7.01     61.00 o 
  -6   4   3      523.15      586.17     72.92 o 
  -5   4   3       24.67      -14.37     54.34 o 
  -4   4   3     4227.17     4001.85    182.65 o 
  -3   4   3     2617.93     2606.55    122.70 o 
  -2   4   3      790.78      933.94     55.39 o 
  -1   4   3     1899.34     2203.72    229.63 o 
   0   4   3      133.11      127.21     28.01 o 
   1   4   3     7932.08     6910.04   1062.60 o 
   2   4   3    24447.86    18556.09    563.38 o 
   3   4   3     1636.25     1422.65     67.31 o 
   4   4   3     1735.25     1541.49     68.71 o 
   5   4   3       34.24       39.26     31.55 o 
   6   4   3     1028.49     1010.37     52.59 o 
   7   4   3        2.69      131.47     49.08 o 
   8   4   3        1.60      -65.21     65.21 o 
  -6   5   3      350.70      363.90     77.83 o 
  -5   5   3       48.23      -37.16     60.65 o 
  -4   5   3      438.44      440.33     58.55 o 
  -3   5   3        9.59       66.61     43.82 o 
  -2   5   3        4.25       13.67     56.79 o 
  -1   5   3      183.81      225.83     51.31 o 
   0   5   3     1174.24     1187.92     81.86 o 
   1   5   3       10.19       -7.89     24.37 o 
   2   5   3     7810.52     7412.27    349.53 o 
   3   5   3     2296.19     2275.95     99.21 o 
   4   5   3       29.61       47.68     30.50 o 
   5   5   3     2751.75     2946.61    127.61 o 
   6   5   3     2242.38     2748.18    112.89 o 
   7   5   3       35.02      106.23     55.74 o 
   8   5   3        9.58      -37.16     68.71 o 
  -5   6   3      655.33      667.50     77.83 o 
  -4   6   3     2614.12     2739.07    126.21 o 
  -3   6   3       27.11      126.56     54.69 o 
  -2   6   3       28.48      -79.93     79.93 o 
  -1   6   3     1588.57     1623.28    133.22 o 
   0   6   3      517.41      557.86     29.62 o 
   1   6   3      227.09      252.24     23.65 o 
   2   6   3        1.88       23.84     30.15 o 
   3   6   3     1153.88     1131.67     45.93 o 
   4   6   3      455.75      370.21     41.72 o 
   5   6   3     1692.78     1694.34     69.06 o 
   6   6   3      827.84      761.81     61.70 o 
   7   6   3        8.95      118.50     61.35 o 
  -4   7   3     1731.30     1674.36     89.05 o 
  -3   7   3       33.73      -76.08     76.08 o 
  -2   7   3       33.76      -10.17    110.43 o 
  -1   7   3     3434.91     3122.37    108.66 o 
   0   7   3     2455.70     2317.06    212.10 o 
   1   7   3     4807.74     4903.21    448.39 o 
   2   7   3     2410.46     2478.94    107.28 o 
   3   7   3      293.84      228.58     41.72 o 
   4   7   3      427.56      434.37     48.03 o 
   5   7   3      981.06     1101.87     64.86 o 
   6   7   3      354.25      368.11     63.45 o 
  -3   8   3      198.15      119.90    110.08 o 
  -2   8   3      302.13      364.60     89.05 o 
  -1   8   3        3.05       18.11     72.92 o 
   0   8   3       92.80       69.74     38.56 o 
   1   8   3      702.95      745.61     37.87 o 
   2   8   3     2617.75     2531.87    139.18 o 
   3   8   3      220.66      226.12     50.48 o 
   4   8   3      144.62      188.61     54.34 o 
   5   8   3     1182.57     1382.33     75.37 o 
  -2   9   3       94.51       14.02     76.78 o 
  -1   9   3      446.01      399.19     50.83 o 
   0   9   3      158.25      216.54     43.87 o 
   1   9   3      282.46      365.58    103.07 o 
   2   9   3       15.17       71.87     55.04 o 
   3   9   3       17.23       64.16     57.85 o 
   4   9   3        7.38      110.08     63.10 o 
  -2  -7   4       72.40      120.60     88.00 o 
  -1  -7   4       37.20       49.85     66.23 o 
   0  -7   4      639.57      595.51     72.89 o 
   1  -7   4      133.93      -36.64     81.14 o 
   2  -7   4      205.40       50.83    132.17 o 
   3  -7   4      192.92      414.38    159.16 o 
   4  -7   4     1661.10     1363.75    207.19 o 
  -3  -6   4      860.80      833.32     88.70 o 
  -2  -6   4      264.22      306.41     78.18 o 
  -1  -6   4       68.23      104.36     96.58 o 
   0  -6   4      600.31      650.70    109.73 o 
   1  -6   4        2.40      116.39     60.18 o 
   2  -6   4      552.39      725.70    117.09 o 
   3  -6   4      124.68       44.52    142.69 o 
   4  -6   4      182.68      497.82    149.70 o 
   5  -6   4      282.00      308.51    154.25 o 
  -4  -5   4       34.99      -77.48     77.48 o 
  -3  -5   4     1146.71     1028.60     81.68 o 
  -2  -5   4     2667.72     2334.50     88.35 o 
  -1  -5   4      753.90      849.97    117.62 o 
   0  -5   4     2133.27     2249.17    133.92 o 
   1  -5   4      717.08      782.24     59.36 o 
   2  -5   4      273.31      395.45     95.01 o 
   3  -5   4     4224.56     3750.48    172.13 o 
   4  -5   4     2801.54     3038.11    160.21 o 
   5  -5   4      164.60      223.67    113.94 o 
   6  -5   4      188.69       89.05    107.63 o 
  -5  -4   4       67.53      111.48     78.88 o 
  -4  -4   4      674.10      648.22     72.22 o 
  -3  -4   4      113.54      114.29     56.44 o 
  -2  -4   4       45.61      100.62     48.03 o 
  -1  -4   4      304.93      338.89     96.41 o 
   0  -4   4      536.87      516.15     61.35 o 
   1  -4   4      414.92      464.57     83.79 o 
   2  -4   4      313.72      422.45     83.44 o 
   3  -4   4     6027.51     5528.97    279.06 o 
   4  -4   4     5259.87     5133.51    246.81 o 
   5  -4   4      132.98       26.99     80.98 o 
   6  -4   4      367.02      450.84     86.94 o 
   7  -4   4      952.35      987.93     96.76 o 
  -5  -3   4      139.36      241.20     69.77 o 
  -4  -3   4       44.44       41.02     57.85 o 
  -3  -3   4     2213.50     2131.86     82.04 o 
  -2  -3   4      895.37      720.44     56.44 o 
  -1  -3   4       49.39       36.06     48.56 o 
   0  -3   4     1344.21     1540.85    175.46 o 
   1  -3   4       48.57      -34.55     43.61 o 
   2  -3   4      937.14     1021.58     84.14 o 
   3  -3   4      130.43      184.05     72.92 o 
   4  -3   4       47.82       79.23     65.91 o 
   5  -3   4      834.52      655.93     71.52 o 
   6  -3   4       60.38       90.45     60.30 o 
   7  -3   4     1437.63     1362.35     95.36 o 
  -6  -2   4      297.92      152.85     83.09 o 
  -5  -2   4       75.38      -15.43     67.31 o 
  -4  -2   4      157.51       30.85     52.24 o 
  -3  -2   4     5486.20     5171.73    224.72 o 
  -2  -2   4     2905.22     2429.86    116.39 o 
  -1  -2   4       75.72       93.56     30.98 o 
   0  -2   4     3980.94     4429.30    289.75 o 
   1  -2   4     5607.10     6735.68    218.36 o 
   2  -2   4     4856.80     4907.74    215.25 o 
   3  -2   4     8236.99     7346.36    306.05 o 
   4  -2   4       84.07       39.62     51.89 o 
   5  -2   4     2441.43     2113.63     92.90 o 
   6  -2   4       16.81       58.90     47.68 o 
   7  -2   4      731.78      648.57     66.61 o 
   8  -2   4       10.59      -58.55     72.57 o 
  -6  -1   4      331.92      323.93     80.28 o 
  -5  -1   4     1228.03     1206.34     76.08 o 
  -4  -1   4      290.79      382.13     49.08 o 
  -3  -1   4     3498.93     3207.09    145.14 o 
  -2  -1   4      237.54      172.13     41.37 o 
  -1  -1   4      702.28      774.41     35.06 o 
   0  -1   4      378.42      407.00     35.94 o 
   1  -1   4        7.83       41.22     49.26 o 
   2  -1   4     4499.45     4229.37    214.90 o 
   3  -1   4    21569.34    19058.12    819.65 o 
   4  -1   4     2414.82     2318.72     93.25 o 
   5  -1   4      189.04      258.73     39.62 o 
   6  -1   4     1642.91     1642.81     84.84 o 
   7  -1   4     2565.00     2570.44    122.70 o 
   8  -1   4       63.88       -7.71     65.91 o 
  -6   0   4     1060.91     1112.38     87.64 o 
  -5   0   4       16.06      116.39     57.14 o 
  -4   0   4      295.49      327.44     50.13 o 
  -3   0   4     6281.33     5917.06    238.39 o 
  -2   0   4     1464.48     1278.56     53.99 o 
  -1   0   4       46.86       42.81     42.07 o 
   0   0   4      445.69      547.82     37.04 o 
   1   0   4     1319.91     1647.45    128.84 o 
   2   0   4      981.14     1032.45     58.55 o 
   3   0   4      147.74      136.37     36.46 o 
   4   0   4      238.78      235.59     36.46 o 
   5   0   4      292.17      276.96     37.51 o 
   6   0   4     1211.00     1216.86     53.99 o 
   7   0   4     1593.34     1571.99     67.31 o 
   8   0   4       38.36      -63.81     63.81 o 
  -6   1   4      240.47      166.52     73.97 o 
  -5   1   4       41.43       26.64     56.79 o 
  -4   1   4     1333.21     1482.24     63.10 o 
  -3   1   4     5886.31     5918.11    243.30 o 
  -2   1   4      709.50      724.29     46.28 o 
  -1   1   4      807.91      898.47    109.21 o 
   0   1   4    18184.46    21310.79    676.62 o 
   1   1   4    12345.68    13648.65   2472.28 o 
   2   1   4     1525.03     1425.10     61.70 o 
   3   1   4     1737.39     1601.79     66.96 o 
   4   1   4     1574.59     1721.69     81.33 o 
   5   1   4      456.97      455.40     36.46 o 
   6   1   4     1915.26     1972.00    100.62 o 
   7   1   4      741.97      769.17     52.59 o 
   8   1   4      389.57      551.11     62.75 o 
  -6   2   4       11.74      -74.67     74.67 o 
  -5   2   4     1019.69     1065.06     71.52 o 
  -4   2   4      456.28      460.31     51.18 o 
  -3   2   4     4147.10     3638.30    168.28 o 
  -2   2   4     3072.90     3058.79    152.15 o 
  -1   2   4     5635.97     6240.65    397.20 o 
   0   2   4     2978.93     3773.86    843.84 o 
   1   2   4    12531.62    13267.79   3169.22 o 
   2   2   4     9426.63     7209.99    272.75 o 
   3   2   4     6055.30     4168.02    198.43 o 
   4   2   4       40.24       73.97     26.64 o 
   5   2   4       33.62       32.60     30.15 o 
   6   2   4     4850.27     4851.30    194.92 o 
   7   2   4     1483.44     1679.97     99.91 o 
   8   2   4       25.19       89.40     57.85 o 
  -6   3   4      305.84      336.20     83.09 o 
  -5   3   4        6.33      -19.28     60.65 o 
  -4   3   4     2347.76     2360.09    107.63 o 
  -3   3   4     5770.05     5336.85    232.78 o 
  -2   3   4       30.68       45.58     44.87 o 
  -1   3   4     1437.79     1654.98    203.69 o 
   0   3   4       35.18       84.65     41.21 o 
   1   3   4      602.40      655.11    162.32 o 
   2   3   4       75.34      102.37     28.75 o 
   3   3   4     1044.61      865.58     38.21 o 
   4   3   4        4.15       -1.75     28.05 o 
   5   3   4        6.01       15.07     31.55 o 
   6   3   4     1902.77     2076.47    100.27 o 
   7   3   4      677.68      703.26     57.14 o 
   8   3   4       11.35       -9.47     58.90 o 
  -6   4   4      117.57      278.01     80.28 o 
  -5   4   4        5.95       26.64     67.66 o 
  -4   4   4     1858.12     1720.64     77.13 o 
  -3   4   4     4460.69     4031.65    177.74 o 
  -2   4   4      542.36      506.59     60.65 o 
  -1   4   4     3347.51     3961.01    449.27 o 
   0   4   4    15969.16    18205.52   2645.29 o 
   1   4   4     1268.35     1099.74    200.00 o 
   2   4   4      604.14      459.61     36.46 o 
   3   4   4      450.39      339.01     34.01 o 
   4   4   4        8.14      -23.84     29.80 o 
   5   4   4      203.99      207.54     36.81 o 
   6   4   4     1008.21     1008.26     54.69 o 
   7   4   4        8.09       33.66     49.78 o 
   8   4   4      461.21      561.28     72.57 o 
  -5   5   4      115.27      -75.72     76.08 o 
  -4   5   4      371.81      456.80     67.31 o 
  -3   5   4       25.81       76.43     51.53 o 
  -2   5   4     3895.36     3420.59    205.09 o 
  -1   5   4      150.15      240.88    121.12 o 
   0   5   4    13931.22    14066.72   2387.79 o 
   1   5   4     5358.31     4807.76    489.06 o 
   2   5   4      119.96      152.85     31.55 o 
   3   5   4      486.10      457.50     35.76 o 
   4   5   4      683.27      632.44     48.03 o 
   5   5   4     1655.83     1857.71     78.53 o 
   6   5   4     2754.76     3128.91    141.28 o 
   7   5   4       58.50       31.55     55.39 o 
   8   5   4       60.98       99.21     68.71 o 
  -5   6   4      203.95       38.91     83.79 o 
  -4   6   4     1975.45     1755.34     97.81 o 
  -3   6   4      562.22      557.77     77.83 o 
  -2   6   4     2171.84     2522.76    123.05 o 
  -1   6   4      538.65      593.63     98.34 o 
   0   6   4      947.03     1009.17    138.65 o 
   1   6   4       31.95       93.61     50.13 o 
   2   6   4       10.02       32.60     33.66 o 
   4   6   4       15.69       23.84     35.41 o 
   5   6   4      140.15      183.70     43.12 o 
   6   6   4     1145.01     1277.51     68.71 o 
   7   6   4      133.56      137.43     62.40 o 
  -4   7   4     1571.19     1559.02    107.28 o 
  -3   7   4     2125.49     1804.78    111.83 o 
  -2   7   4      239.28      480.64    127.61 o 
  -1   7   4     1581.39     1598.46    137.95 o 
   0   7   4     3368.69     3394.82    417.89 o 
   1   7   4       23.63      -16.91     29.98 o 
   2   7   4       71.51       19.28     41.37 o 
   3   7   4     1353.76     1374.27     86.59 o 
   4   7   4      168.67      175.29     44.52 o 
   5   7   4        1.14       39.97     49.08 o 
   6   7   4       17.35       18.58     57.14 o 
   7   7   4       49.73        9.47     69.77 o 
  -3   8   4       25.61      -84.14    125.51 o 
  -2   8   4       70.41      330.60    143.39 o 
  -1   8   4     2334.53     2229.81    202.81 o 
   0   8   4     3171.23     3087.66    163.02 o 
   1   8   4        7.71       47.85     49.78 o 
   2   8   4        2.72      -31.20     48.03 o 
   3   8   4     1594.15     1580.76     79.23 o 
   4   8   4     1187.96     1318.87     69.06 o 
   5   8   4      593.03      533.23     70.12 o 
   6   8   4      320.71      500.27     70.82 o 
  -2   9   4      656.78      766.71    136.37 o 
  -1   9   4      188.94      169.43    109.03 o 
   0   9   4      816.13      823.25     55.03 o 
   1   9   4      175.28      198.00     45.56 o 
   2   9   4      186.47      151.45     63.10 o 
   3   9   4      100.12      147.94     62.05 o 
   4   9   4       96.08       -2.80     64.51 o 
   0  -7   5      102.87      120.85     81.41 o 
   1  -7   5      145.11      345.18    204.74 o 
   2  -7   5      685.28      905.89    163.02 o 
   3  -7   5      791.46      916.06    193.17 o 
  -2  -6   5     1358.69     1192.32    113.24 o 
  -1  -6   5      192.19      216.49    226.82 o 
   0  -6   5      783.70      582.65     77.99 o 
   1  -6   5       43.29      -55.76     79.56 o 
   2  -6   5       80.14     -135.32    135.32 o 
   3  -6   5        1.58      466.27    146.54 o 
   4  -6   5      306.88      300.45    174.24 o 
   5  -6   5       88.80      224.02    170.73 o 
  -3  -5   5      236.59      160.21     91.15 o 
  -2  -5   5     3416.68     3120.14    152.85 o 
  -1  -5   5     1232.04     1262.68    188.61 o 
   0  -5   5      872.96      937.08    105.87 o 
   1  -5   5     1123.99     1053.56    153.73 o 
   2  -5   5      863.29     1231.58    132.87 o 
   3  -5   5       28.40      115.34    118.85 o 
   4  -5   5      261.60      103.77    138.83 o 
   5  -5   5       33.74       38.91    136.73 o 
   6  -5   5      103.94      -29.80    137.43 o 
  -4  -4   5      369.41      412.28     89.40 o 
  -3  -4   5       19.11      -45.58     72.92 o 
  -2  -4   5     1042.66      877.85     80.28 o 
  -1  -4   5      126.60      180.80     45.43 o 
   0  -4   5      496.31      515.68     51.25 o 
   1  -4   5     5082.32     5305.13    459.43 o 
   2  -4   5     4570.41     5257.97    286.42 o 
   3  -4   5     1336.46     1159.01    119.55 o 
   4  -4   5      835.35      803.52    114.99 o 
   5  -4   5      443.14      376.87    107.63 o 
   6  -4   5      107.84       98.51    105.87 o 
   7  -4   5     1036.89      862.07    119.90 o 
  -5  -3   5      337.87      354.08     93.95 o 
  -4  -3   5        9.59       37.16     72.92 o 
  -3  -3   5     1006.51      883.81     73.27 o 
  -2  -3   5     2762.88     2483.49    124.46 o 
  -1  -3   5     1161.20     1172.90     84.31 o 
   0  -3   5     3904.91     4140.35    248.21 o 
   1  -3   5      101.23      131.09     52.94 o 
   2  -3   5      950.29     1086.09     98.51 o 
   3  -3   5      130.21       75.37     85.19 o 
   4  -3   5      211.08       43.12     81.33 o 
   5  -3   5       59.81       96.06     71.87 o 
   6  -3   5       56.24       37.86     83.44 o 
   7  -3   5     1273.82     1456.65    100.97 o 
  -5  -2   5      319.89      337.96     90.45 o 
  -4  -2   5        4.27      -50.48     67.66 o 
  -3  -2   5     3388.16     2674.56    113.59 o 
  -2  -2   5     9227.43     7505.88    302.90 o 
  -1  -2   5      716.35      727.76    144.79 o 
   0  -2   5      196.63      247.83     42.53 o 
   1  -2   5     2860.75     3678.82    109.03 o 
   2  -2   5     1340.06     1243.85     94.66 o 
   3  -2   5        2.53      -10.87     69.77 o 
   4  -2   5      252.56      202.63     69.41 o 
   5  -2   5       16.06        7.71     60.65 o 
   6  -2   5       32.17       86.94     60.65 o 
   7  -2   5      244.71      207.19     72.57 o 
   8  -2   5       14.94       80.28     79.23 o 
  -5  -1   5        2.20       41.02     77.13 o 
  -4  -1   5      246.31      177.39     65.91 o 
  -3  -1   5       82.98       90.80     53.29 o 
  -2  -1   5      956.63      936.04     62.05 o 
  -1  -1   5      240.34      275.35     37.12 o 
   0  -1   5      908.08     1087.18     50.07 o 
   1  -1   5    19243.91    22787.56   1074.17 o 
   2  -1   5     2692.41     2458.60    145.14 o 
   3  -1   5        3.76      -24.89     57.14 o 
   4  -1   5     1195.59     1102.92     69.06 o 
   5  -1   5     3081.45     2992.18    143.04 o 
   6  -1   5      947.22     1050.68     78.53 o 
   7  -1   5     1161.84     1295.39     72.92 o 
   8  -1   5       20.69      -35.76     74.67 o 
  -5   0   5      734.47      658.39     84.14 o 
  -4   0   5      169.62       96.06     61.35 o 
  -3   0   5     1348.09     1225.27     67.66 o 
  -2   0   5       58.61       87.64     48.38 o 
  -1   0   5     7849.77     7839.19    868.91 o 
   0   0   5      282.06      356.95     49.61 o 
   1   0   5     8449.20     9676.82   1066.63 o 
   2   0   5     1421.05     1370.06     82.74 o 
   3   0   5     1685.57     1593.03     91.85 o 
   4   0   5        5.33       -4.56     43.82 o 
   5   0   5       40.75       30.50     44.52 o 
   6   0   5     2067.65     1978.31    112.18 o 
   7   0   5     1919.16     2029.50    102.37 o 
   8   0   5      178.20      231.38     66.26 o 
  -5   1   5      620.67      623.68     80.63 o 
  -4   1   5      551.89      453.65     64.51 o 
  -3   1   5     8552.84     8191.26    343.22 o 
  -2   1   5     5027.95     4596.08    213.50 o 
  -1   1   5      519.81      523.96     41.18 o 
   0   1   5      263.04      295.76     44.22 o 
   1   1   5    11544.00    13134.64   1782.34 o 
   2   1   5     1201.53     1102.22     98.16 o 
   3   1   5      223.78      293.43     41.72 o 
   4   1   5       90.26       99.56     38.91 o 
   5   1   5       75.72       22.79     40.32 o 
   6   1   5       99.85      137.78     42.07 o 
   7   1   5      135.28      123.05     51.18 o 
   8   1   5        3.46      -23.49     61.70 o 
  -5   2   5        1.68       38.91     72.22 o 
  -4   2   5       84.50       35.06     61.70 o 
  -3   2   5      101.73       -4.91     51.53 o 
  -2   2   5     2008.03     1949.91    110.08 o 
  -1   2   5       59.19       59.96     38.97 o 
   0   2   5     4588.10     6367.84    872.24 o 
   1   2   5     8487.29     9742.92   1342.19 o 
   2   2   5      162.78      157.06     45.93 o 
   3   2   5      245.57      218.76     40.32 o 
   4   2   5     7653.59     5882.35    243.65 o 
   5   2   5     3962.60     3610.95    166.52 o 
   6   2   5      412.67      413.68     47.33 o 
   8   2   5       27.98       55.04     62.75 o 
  -5   3   5      851.97      772.67     88.00 o 
  -4   3   5       30.44       33.66     63.10 o 
  -3   3   5      177.79      116.04     55.74 o 
  -2   3   5      538.45      492.91     59.95 o 
  -1   3   5     1398.48     1582.14    172.48 o 
   0   3   5     3318.85     4373.59    943.58 o 
   1   3   5     7787.06     9710.48   1655.25 o 
   2   3   5     4865.48     4110.88    198.43 o 
   3   3   5     3725.31     3403.06    165.12 o 
   4   3   5     2678.01     2180.60    102.37 o 
   5   3   5     3092.44     3054.24    127.26 o 
   6   3   5     1342.82     1597.58     70.12 o 
   7   3   5      485.04      517.10     56.44 o 
   8   3   5       45.94       32.25     63.45 o 
  -5   4   5     1316.16     1097.31     97.46 o 
  -4   4   5     1157.55     1146.39     83.09 o 
  -3   4   5     2381.19     2082.43    107.98 o 
  -2   4   5      480.02      477.49     64.86 o 
  -1   4   5      173.86      175.64     54.54 o 
   0   4   5     5920.92     8622.90   1836.33 o 
   1   4   5     8903.55     9276.36   2139.40 o 
   2   4   5       64.97       -9.82     41.37 o 
   3   4   5     1458.35     1163.22     53.99 o 
   4   4   5      219.68      105.17     39.62 o 
   5   4   5       82.06      109.38     38.56 o 
   6   4   5       74.52       50.83     44.87 o 
   7   4   5       63.65       76.43     55.74 o 
   8   4   5        5.18      113.59     66.26 o 
  -5   5   5        8.30      116.74     86.94 o 
  -4   5   5       26.91       -8.76     78.18 o 
  -3   5   5      676.91      529.72     75.37 o 
  -2   5   5      944.65      920.62     85.89 o 
  -1   5   5        3.74       77.49     58.87 o 
   0   5   5     2379.40     3197.72    439.10 o 
   1   5   5     4127.17     4267.81    681.52 o 
   2   5   5      304.85      217.36     45.22 o 
   3   5   5     2626.56     2445.28    122.00 o 
   4   5   5     6269.58     6226.97    251.71 o 
   5   5   5      405.27      437.87     45.58 o 
   6   5   5       37.30      152.15     45.58 o 
   7   5   5       29.15       69.77     58.90 o 
   8   5   5       11.74      -12.62     69.41 o 
  -4   6   5      310.78      178.44     96.06 o 
  -3   6   5       50.05      -86.59     90.10 o 
  -2   6   5       50.60      -10.87     95.71 o 
  -1   6   5        5.04      -66.19     66.19 o 
   0   6   5      648.70      735.93     59.51 o 
   1   6   5       16.41       75.10     34.94 o 
   2   6   5     4241.44     3402.01    136.37 o 
   3   6   5      300.79      251.01     43.82 o 
   4   6   5     6450.55     5806.27    253.12 o 
   5   6   5      975.94      969.00     61.00 o 
   6   6   5        4.01       -8.76     55.04 o 
   7   6   5      170.54      234.19     67.31 o 
  -3   7   5      394.01      176.69    112.18 o 
  -2   7   5      604.32      793.36    147.59 o 
  -1   7   5      737.65     1018.42     82.90 o 
   0   7   5     3984.53     4051.14    459.43 o 
   1   7   5      264.07      306.66     89.92 o 
   2   7   5     1517.04     1327.64     66.26 o 
   3   7   5      201.48      164.42     49.43 o 
   4   7   5      765.07      747.78     59.25 o 
   5   7   5        3.48      -52.59     54.34 o 
   6   7   5       40.86       35.06     61.35 o 
   7   7   5       62.73       70.12     71.52 o 
  -2   8   5      127.18      265.74    165.47 o 
  -1   8   5       42.44       -6.00    220.86 o 
   0   8   5     2030.76     1951.38    168.63 o 
   1   8   5     2533.86     2314.08    149.35 o 
   2   8   5      118.53       84.14     57.14 o 
   3   8   5     1233.59     1108.53     89.75 o 
   4   8   5     1202.34     1351.83     72.92 o 
   5   8   5        9.30      -64.16     64.16 o 
   6   8   5       30.13      -71.17     71.17 o 
  -1   9   5      163.71      184.44     81.43 o 
   0   9   5       20.70       85.69     59.98 o 
   1   9   5       36.06        9.83     74.50 o 
   2   9   5        2.62      -31.55     67.31 o 
   3   9   5     1342.07     1432.81     94.66 o 
   4   9   5     1243.85     1301.70     86.24 o 
  -1  -6   6       43.84      142.23     82.82 o 
   0  -6   6      337.67      255.40     87.00 o 
   1  -6   6       56.42       19.82    140.93 o 
   2  -6   6      628.56      874.69    164.07 o 
   3  -6   6      109.60       31.20    174.24 o 
   4  -6   6       91.12      222.62    178.79 o 
  -2  -5   6     1285.19     1021.93    115.69 o 
  -1  -5   6      938.94      761.73    143.21 o 
   0  -5   6      204.37      282.17     74.44 o 
   1  -5   6      159.14      260.81     83.04 o 
   2  -5   6     2986.67     3253.71    182.30 o 
   3  -5   6       48.88       50.48    145.84 o 
   4  -5   6      602.29      437.52    161.97 o 
   5  -5   6       32.70      172.13    156.71 o 
  -3  -4   6        5.22      -97.11     97.11 o 
  -2  -4   6      624.41      317.27     95.36 o 
  -1  -4   6      961.32      814.98     72.74 o 
   0  -4   6       11.47      108.45     57.97 o 
   1  -4   6      640.64      756.38     72.76 o 
   2  -4   6     4687.64     6239.94    278.01 o 
   3  -4   6     1651.49     1668.40    139.53 o 
   4  -4   6      162.81      316.22    127.96 o 
   5  -4   6      787.03      706.77    139.53 o 
   6  -4   6      460.30      243.65    139.53 o 
  -4  -3   6      278.42      347.07     96.41 o 
  -3  -3   6       89.15       38.21     87.29 o 
  -2  -3   6       23.40      208.59     74.67 o 
  -1  -3   6       26.31      -11.25     48.81 o 
   0  -3   6      459.39      434.61     56.19 o 
   1  -3   6      179.11      258.04     60.59 o 
   2  -3   6     1221.57     1661.74    113.94 o 
   3  -3   6      342.48      297.99     94.31 o 
   4  -3   6      163.10       56.79     97.81 o 
   5  -3   6     2298.15     2075.42    130.06 o 
   6  -3   6     1923.90     1842.64    130.42 o 
   7  -3   6      277.36      298.69    111.83 o 
  -4  -2   6     2065.93     1869.63    112.18 o 
  -3  -2   6      506.32      384.23     84.14 o 
  -2  -2   6      464.05      423.15     72.92 o 
  -1  -2   6      713.24      696.01     52.96 o 
   0  -2   6       49.40       38.44     48.96 o 
   1  -2   6     3992.46     4807.59    161.40 o 
   2  -2   6     3582.02     4110.88    208.24 o 
   3  -2   6     2126.82     2028.79    149.70 o 
   4  -2   6     2399.90     2069.81    113.94 o 
   5  -2   6      335.32      328.84     76.43 o 
   6  -2   6      477.18      544.45     90.45 o 
   7  -2   6        0.74      -31.55     86.59 o 
  -4  -1   6      457.01      402.11     86.94 o 
  -3  -1   6       48.92       64.51     69.06 o 
  -2  -1   6      750.47      562.68     72.22 o 
  -1  -1   6      313.22      413.93     89.57 o 
   0  -1   6      138.09      134.43     48.94 o 
   1  -1   6     6165.04     7436.60    754.97 o 
   2  -1   6    11486.88    11096.84    455.75 o 
   3  -1   6      663.10      674.16     79.58 o 
   4  -1   6       63.22       57.85     68.01 o 
   5  -1   6     1937.92     1946.06    119.55 o 
   6  -1   6      534.33      600.89     72.92 o 
   7  -1   6        3.25       72.57     72.92 o 
   8  -1   6        0.68       15.43     84.49 o 
  -5   0   6      371.76      390.19     99.21 o 
  -4   0   6      329.83      327.44     81.33 o 
  -3   0   6      323.00      424.20     68.36 o 
  -2   0   6       78.35       69.77     56.79 o 
  -1   0   6      122.63      151.94    129.54 o 
   0   0   6      693.21      889.61     55.16 o 
   1   0   6      121.93       53.55     52.22 o 
   2   0   6      510.29      537.09     75.37 o 
   3   0   6      305.31      348.12     66.61 o 
   4   0   6     1083.59      919.92     75.02 o 
   5   0   6     8143.57     7160.91    311.31 o 
   6   0   6     1037.06     1031.75     70.47 o 
   7   0   6       14.53       35.76     65.91 o 
   8   0   6      260.97      228.58     82.74 o 
  -5   1   6     2358.50     2042.12    120.25 o 
  -4   1   6     1502.96     1514.85    119.20 o 
  -3   1   6        6.76       21.03     59.95 o 
  -2   1   6      572.24      429.11     64.16 o 
  -1   1   6     5016.96     5237.47    664.52 o 
   0   1   6     1724.62     2100.47     75.72 o 
   1   1   6     1936.17     2375.68    258.73 o 
   2   1   6      268.19      275.20     70.47 o 
   3   1   6     6162.00     5742.47    274.85 o 
   4   1   6        4.20      -51.53     51.53 o 
   5   1   6     3273.17     3343.11    168.63 o 
   6   1   6      195.42      207.19     56.44 o 
   7   1   6      228.84      261.53     62.75 o 
   8   1   6       20.12       87.29     71.87 o 
  -5   2   6      766.18      809.13     97.46 o 
  -4   2   6      397.85      280.46     86.94 o 
  -3   2   6      192.89       93.95     63.81 o 
  -2   2   6      444.62      461.36     66.61 o 
  -1   2   6     1030.91     1240.95     59.01 o 
   0   2   6     4669.37     6282.25    907.47 o 
   1   2   6    13329.26    16096.02   3224.44 o 
   2   2   6     5131.71     4253.56    204.39 o 
   3   2   6      652.49      573.55     60.30 o 
   4   2   6      584.67      491.16     55.04 o 
   5   2   6     4110.25     3264.93    184.40 o 
   6   2   6       39.95      101.67     46.63 o 
   7   2   6      178.40      236.99     61.00 o 
   8   2   6       49.82       97.81     68.01 o 
  -5   3   6      837.38      562.33    103.77 o 
  -4   3   6       95.65      105.52     78.53 o 
  -3   3   6      601.30      505.53     73.27 o 
  -2   3   6       10.51       76.08     61.70 o 
  -1   3   6       70.12      104.36     96.76 o 
   0   3   6     1151.01     1542.94    186.68 o 
   1   3   6      277.97      348.43    114.11 o 
   2   3   6     1661.16     1560.77     84.14 o 
   3   3   6      569.65      522.71     54.34 o 
   4   3   6     2561.50     2483.49    137.43 o 
   5   3   6     3881.91     3708.41    153.90 o 
   6   3   6        9.58       34.71     46.98 o 
   7   3   6        0.85      -59.60     59.60 o 
   8   3   6      812.33      913.96     83.79 o 
  -4   4   6      294.98      354.43     92.90 o 
  -3   4   6        5.48      -73.27     73.27 o 
  -2   4   6     3863.09     3504.38    143.04 o 
  -1   4   6     3983.96     5630.47    200.91 o 
   0   4   6       55.88       51.26     58.56 o 
   1   4   6      361.64      505.90     78.70 o 
   2   4   6      764.52      552.51     66.61 o 
   4   4   6     2617.23     2269.99     99.21 o 
   5   4   6     1305.77     1202.83     66.26 o 
   6   4   6      529.23      490.81     59.25 o 
   7   4   6      156.68      279.41     62.05 o 
   8   4   6      452.08      532.88     81.68 o 
  -4   5   6       16.51      292.38     91.50 o 
  -3   5   6      320.68      294.13     85.19 o 
  -2   5   6     2267.22     2653.17    174.59 o 
  -1   5   6     5688.69     7853.07    972.68 o 
   0   5   6     3420.30     4883.90    839.11 o 
   1   5   6     2188.72     2472.60    495.89 o 
   2   5   6      141.57       55.39     56.09 o 
   3   5   6       46.55       59.60     48.03 o 
   4   5   6     2612.80     2490.16    118.50 o 
   5   5   6     2060.00     1930.28    104.47 o 
   6   5   6      238.67      175.64     58.90 o 
   7   5   6       82.33      217.36     65.21 o 
   8   5   6      240.92      267.49     78.88 o 
  -3   6   6      649.49      448.04    108.33 o 
  -2   6   6       27.37       62.05    112.18 o 
  -1   6   6       45.46      122.57     72.62 o 
   0   6   6       71.74      178.38     62.07 o 
   1   6   6     1198.78     1310.66    195.97 o 
   2   6   6     1238.12      933.24     71.17 o 
   3   6   6      217.32      177.39     52.94 o 
   4   6   6      915.50      865.23     62.40 o 
   5   6   6      968.24      922.37     67.66 o 
   6   6   6        4.47        5.61     58.55 o 
   7   6   6      234.65      254.52     76.08 o 
  -3   7   6      221.66      172.13    119.55 o 
  -1   7   6       51.85      -65.25     91.22 o 
   0   7   6     1247.71     1573.11    284.67 o 
   1   7   6        2.86       -1.95     77.48 o 
   2   7   6      320.25      464.87     59.25 o 
   3   7   6       54.01       -2.80     55.04 o 
   4   7   6      509.42      573.20     62.05 o 
   5   7   6       12.50      -61.70     61.70 o 
   6   7   6      358.96      347.42     73.62 o 
   7   7   6       94.88      165.47     77.48 o 
  -1   8   6     1832.51     2506.61    296.06 o 
   0   8   6        5.12       26.49    118.50 o 
   1   8   6      122.64      136.33     58.56 o 
   2   8   6      512.73      429.81     75.72 o 
   3   8   6      582.01      446.29     72.92 o 
   4   8   6      887.04      933.24     77.83 o 
   5   8   6       65.75       30.15     69.77 o 
   6   8   6      208.55      107.98     80.28 o 
   0   9   6        3.03       80.53     77.48 o 
   1   9   6      392.95      467.62     99.74 o 
   2   9   6      181.23      223.32     81.33 o 
   3   9   6       46.67       57.85     75.72 o 
   4   9   6      560.91      458.56     81.33 o 
   0  -5   7      487.74      475.19    199.65 o 
   1  -5   7       27.81      -85.48     99.89 o 
   2  -5   7       47.46      129.36    154.96 o 
   3  -5   7       15.14      369.16    161.97 o 
   4  -5   7      300.45      179.15    174.24 o 
  -2  -4   7       13.11        0.00    109.38 o 
  -1  -4   7      363.10      424.24    225.95 o 
   0  -4   7     2480.17     2413.03    307.81 o 
   1  -4   7     1595.05     1926.05    157.76 o 
   2  -4   7     2253.54     2936.79    206.49 o 
   3  -4   7      268.49      175.29    145.14 o 
   4  -4   7       75.99      164.07    147.94 o 
   5  -4   7      171.07      130.77    148.65 o 
   6  -4   7     1027.30     1198.63    162.32 o 
  -3  -3   7       84.32       86.94    107.63 o 
  -2  -3   7      962.30      640.86    111.13 o 
  -1  -3   7      101.14      247.82     84.31 o 
   0  -3   7      228.99      299.09     71.52 o 
   1  -3   7      163.81      326.78     71.02 o 
   2  -3   7      924.53     1344.47    137.08 o 
   3  -3   7      914.38      767.77    125.16 o 
   4  -3   7       21.77      -19.28    117.09 o 
   5  -3   7      769.75      584.06    130.42 o 
   6  -3   7     1777.70     1668.75    151.80 o 
  -3  -2   7      616.18      327.44    106.58 o 
  -2  -2   7       10.39        0.35     87.29 o 
  -1  -2   7      627.10      480.63     97.99 o 
   0  -2   7      597.03      770.14    219.99 o 
   1  -2   7      229.50      223.39     67.54 o 
   2  -2   7      165.29      244.00     97.11 o 
   3  -2   7       41.17      -93.25     93.25 o 
   4  -2   7       55.75       75.02     89.05 o 
   5  -2   7      279.80      271.35     99.91 o 
   6  -2   7      481.67      400.01    112.18 o 
   7  -2   7       28.18       77.83    103.77 o 
  -4  -1   7      867.39      553.21    119.90 o 
  -3  -1   7      161.09      195.62     93.95 o 
  -2  -1   7       61.48        0.35     82.74 o 
  -1  -1   7     4635.52     4555.94    645.24 o 
   0  -1   7     8127.67     9650.50    286.40 o 
   1  -1   7      624.99      788.35     69.65 o 
   2  -1   7      262.37      325.69     93.95 o 
   3  -1   7       80.39       60.65     84.49 o 
   4  -1   7      320.58      280.11     88.70 o 
   5  -1   7     1763.80     1522.56    106.58 o 
   6  -1   7      821.97      950.07     97.11 o 
   7  -1   7      543.29      591.43    100.27 o 
   8  -1   7      118.54      133.22    103.42 o 
  -4   0   7      584.04      484.15    103.07 o 
  -3   0   7      380.58      166.17     90.10 o 
  -2   0   7     2175.86     1653.68    104.82 o 
  -1   0   7      462.67      378.25     58.67 o 
   0   0   7     3088.80     3961.55    130.06 o 
   1   0   7      416.55      471.77     78.70 o 
   2   0   7      243.31      265.74     78.88 o 
   3   0   7      604.57      694.14     82.39 o 
   4   0   7      328.60      283.97     78.18 o 
   5   0   7     2915.24     2671.40    145.14 o 
   6   0   7     1704.15     1625.98    100.62 o 
   7   0   7       75.18       18.58     81.68 o 
   8   0   7       11.62       24.19     90.80 o 
  -4   1   7     2015.89     1722.39    121.30 o 
  -3   1   7      207.31      172.48     83.79 o 
  -2   1   7       33.88       -5.96     69.41 o 
  -1   1   7      676.41      857.53    131.29 o 
   0   1   7      264.46      372.24     59.10 o 
   1   1   7      575.00      892.13     76.78 o 
   2   1   7       55.84       34.36     73.97 o 
   3   1   7      332.79      290.63     75.02 o 
   4   1   7        8.92       54.34     62.75 o 
   5   1   7      157.98      129.71     65.56 o 
   6   1   7      149.95      279.41     65.91 o 
   8   1   7      258.62      374.77     89.40 o 
  -4   2   7      851.94      593.18    106.58 o 
  -3   2   7      154.33       97.46     87.64 o 
  -2   2   7      368.63      380.38     76.08 o 
  -1   2   7    10471.40    12555.67    966.37 o 
   0   2   7     2688.63     3517.22    271.70 o 
   1   2   7      885.36     1246.71    408.25 o 
   2   2   7      401.30      516.75     75.72 o 
   3   2   7     4654.45     3854.25    156.71 o 
   4   2   7     1589.28     1153.75     85.54 o 
   5   2   7      361.61      249.96     66.26 o 
   6   2   7       52.86      -64.16     64.16 o 
   7   2   7      520.56      606.50     80.63 o 
   8   2   7       25.99       73.62     82.74 o 
  -4   3   7       31.47       55.04     99.21 o 
  -3   3   7     1045.12      668.90     95.71 o 
  -2   3   7       44.24      -29.10     80.63 o 
  -1   3   7     3880.22     4721.93    151.88 o 
   0   3   7     1989.73     3128.82    438.75 o 
   1   3   7      681.27     1105.98    225.25 o 
   2   3   7       56.61       69.06     69.06 o 
   3   3   7     1715.01     1430.01     85.19 o 
   4   3   7     2727.19     2540.29    102.37 o 
   5   3   7     2956.29     2648.97    132.87 o 
   6   3   7      421.43      463.81     64.16 o 
   7   3   7        1.46       41.37     68.71 o 
   8   3   7      231.04      198.43     85.19 o 
  -4   4   7     1022.68      896.43    118.85 o 
  -3   4   7       34.34       58.90     92.55 o 
  -2   4   7       83.58       37.86     92.55 o 
  -1   4   7     1863.62     2394.96     90.83 o 
   0   4   7      199.75      221.25    123.05 o 
   1   4   7      523.24      866.93     97.81 o 
   2   4   7       86.67       58.20     70.47 o 
   3   4   7      253.86      339.36     61.35 o 
   4   4   7      255.36      121.65     59.95 o 
   5   4   7       56.92       84.14     57.14 o 
   6   4   7      244.85      275.55     63.81 o 
   7   4   7       31.70      -14.02     70.82 o 
   8   4   7      566.99      730.25     91.15 o 
  -3   5   7      379.11      289.23    109.38 o 
  -2   5   7      885.50     1089.60    118.85 o 
  -1   5   7     3335.86     4772.11    410.35 o 
   0   5   7       48.34      -63.80    129.54 o 
   1   5   7       21.97      -27.70     57.76 o 
   2   5   7     4861.91     4550.50    179.15 o 
   3   5   7     3651.40     3258.62    134.27 o 
   4   5   7       18.42       64.86     55.39 o 
   5   5   7      251.05      311.31     59.95 o 
   6   5   7       42.80        3.16     63.81 o 
   7   5   7        1.90       10.17     73.97 o 
  -3   6   7       99.86      -54.34    118.85 o 
  -2   6   7      473.36      846.65    134.27 o 
  -1   6   7     1713.99     2524.44    393.17 o 
   0   6   7      184.52      237.69     74.19 o 
   1   6   7      863.82     1039.69    241.72 o 
   2   6   7     2454.57     2101.01    105.87 o 
   3   6   7     4240.40     3428.30    160.21 o 
   4   6   7     1053.32      957.43     79.23 o 
   5   6   7      375.57      409.48     69.77 o 
   6   6   7       63.40      117.09     68.01 o 
   7   6   7       47.00      108.68     79.93 o 
  -2   7   7       93.67      132.17    149.70 o 
  -1   7   7     1425.59     1994.21    342.87 o 
   0   7   7       52.12       66.79     83.95 o 
   1   7   7      847.50     1078.46    278.88 o 
   2   7   7       49.76       65.21     78.53 o 
   3   7   7      166.05      235.24     72.57 o 
   4   7   7       84.50       37.51     70.47 o 
   5   7   7      180.94      207.54     72.57 o 
   6   7   7      364.68      358.64     82.39 o 
  -1   8   7      936.47     1257.63    120.72 o 
   0   8   7      189.76      368.94     92.07 o 
   1   8   7      515.89      600.71    183.35 o 
   2   8   7     2073.63     1727.30    127.26 o 
   3   8   7        9.90      -23.14     79.23 o 
   4   8   7      464.71      316.57     82.74 o 
   5   8   7        1.64      -48.73     78.88 o 
   1   9   7      179.27      197.78     82.51 o 
   2   9   7     3049.54     3184.65    178.09 o 
   3   9   7      854.16      977.06    101.32 o 
   4   9   7       11.27       46.98     84.84 o 
   0  -4   8     1681.19     1808.61    114.35 o 
   1  -4   8     1169.28     1368.96    195.45 o 
   2  -4   8        0.73       13.67    152.15 o 
   3  -4   8      115.22      -21.03    167.23 o 
   4  -4   8      688.97      593.53    178.09 o 
  -1  -3   8        3.80       -4.38     88.99 o 
   0  -3   8     1420.37     1700.95    210.87 o 
   1  -3   8      670.37      885.40    100.15 o 
   2  -3   8      138.23        9.47    141.98 o 
   3  -3   8      340.99      201.58    149.00 o 
   4  -3   8     2219.99     2004.96    176.34 o 
   5  -3   8     1252.90     1075.22    159.51 o 
  -2  -2   8       70.91      -37.51    110.78 o 
  -1  -2   8       52.34       63.56     79.35 o 
   0  -2   8     1958.96     2095.32    105.17 o 
   1  -2   8      109.58       50.64     81.53 o 
   2  -2   8     1488.03     1867.88    144.44 o 
   3  -2   8      140.52      261.53    117.79 o 
   4  -2   8      356.67      290.63    131.12 o 
   5  -2   8      257.16      389.14    123.40 o 
   6  -2   8      188.94      162.32    130.42 o 
  -2  -1   8      228.72      240.15    106.58 o 
  -1  -1   8      426.17      411.36     79.59 o 
   0  -1   8     3133.36     3871.57    138.65 o 
   1  -1   8     1358.31     1590.85     87.83 o 
   2  -1   8       12.30      -70.12    100.62 o 
   3  -1   8      759.61      504.83    106.23 o 
   4  -1   8      933.18      871.89    114.64 o 
   5  -1   8      118.20     -108.68    108.68 o 
   6  -1   8       92.22       49.78    109.73 o 
   7  -1   8        2.62       75.72    113.94 o 
  -3   0   8      223.32      204.39    110.78 o 
  -2   0   8        4.24       -8.76     97.11 o 
  -1   0   8      164.09       54.97     73.98 o 
   0   0   8     1395.01     1997.44     84.87 o 
   1   0   8        4.36       -7.08     63.71 o 
   2   0   8        7.52      151.45     89.75 o 
   3   0   8     5158.34     4313.16    218.76 o 
   4   0   8     5431.53     4850.25    216.31 o 
   5   0   8      323.57      305.70     91.85 o 
   6   0   8        9.29      182.65     91.15 o 
   7   0   8       54.05      -97.81    103.07 o 
  -3   1   8      154.66      215.61    106.23 o 
  -2   1   8       11.21       20.68     99.21 o 
  -1   1   8      322.07      392.79     69.63 o 
   0   1   8     1741.44     2394.21    126.73 o 
   1   1   8     1765.80     2317.64    192.99 o 
   2   1   8     3199.57     2989.73    171.08 o 
   3   1   8      857.72      951.12     93.25 o 
   4   1   8     2729.67     2667.55    123.05 o 
   5   1   8       40.04      110.08     78.53 o 
   6   1   8       17.85      231.73     83.44 o 
   7   1   8      322.00      144.09    100.62 o 
   8   1   8      261.33      468.72    106.23 o 
  -3   2   8     1063.11      967.24    116.39 o 
  -2   2   8      318.28      308.86    104.82 o 
  -1   2   8     1539.64     1654.79    134.97 o 
   0   2   8     3707.04     5149.54    704.14 o 
   1   2   8      824.06     1111.97    174.59 o 
   2   2   8      134.93      172.13     87.64 o 
   3   2   8      838.34      727.10     95.36 o 
   4   2   8      166.04      149.00     78.18 o 
   5   2   8      317.47      265.04     76.08 o 
   6   2   8        7.24       71.87     79.93 o 
   8   2   8       70.47      156.71     96.41 o 
  -3   3   8      376.92      144.09    116.74 o 
  -2   3   8        1.14       89.75    101.67 o 
  -1   3   8        6.06       44.30     85.37 o 
   0   3   8     1253.34     2012.08    192.82 o 
   1   3   8      121.61      162.54     63.88 o 
   2   3   8     2057.37     2410.92    136.37 o 
   3   3   8     7996.72     7575.99    354.08 o 
   4   3   8     1285.13     1109.93     91.85 o 
   5   3   8      557.35      473.63     77.48 o 
   6   3   8      128.80      -10.52     82.04 o 
   7   3   8      793.82      727.80    100.27 o 
  -3   4   8      856.00      680.12    123.05 o 
  -2   4   8      127.30       -1.40    112.89 o 
  -1   4   8        2.12       71.99     74.88 o 
   0   4   8      140.41      294.22     72.42 o 
   1   4   8     1962.80     2569.15    493.26 o 
   2   4   8        2.53      -43.82     81.33 o 
   3   4   8     4673.73     3933.49    173.19 o 
   4   4   8      808.51      447.69     85.89 o 
   5   4   8      288.81      245.76     74.67 o 
   6   4   8       51.61       50.48     76.43 o 
   7   4   8      860.07      890.82    101.32 o 
  -2   5   8      723.15      746.73    140.93 o 
  -1   5   8     1634.26     1936.72    163.54 o 
   0   5   8     1484.22     2244.40    553.74 o 
   1   5   8       83.12      156.54    175.11 o 
   2   5   8       89.96      142.33     82.39 o 
   3   5   8     1162.34     1117.29     93.25 o 
   4   5   8       33.59       69.77     73.97 o 
   5   5   8      251.91      151.45     76.08 o 
   6   5   8      111.59       99.91     78.88 o 
   7   5   8      199.05      204.39     89.05 o 
  -2   6   8       43.28      -38.91    141.63 o 
  -1   6   8       82.20      118.51     97.04 o 
   0   6   8     2124.12     2958.14    515.70 o 
   1   6   8      881.67     1065.12     84.39 o 
   2   6   8     1274.46     1027.54    112.54 o 
   3   6   8     1562.37     1110.98    104.82 o 
   4   6   8        1.66      -82.39     82.39 o 
   5   6   8       62.97      132.52     77.13 o 
   6   6   8     1079.93     1177.94    102.37 o 
   7   6   8      607.87      710.27    100.97 o 
  -1   7   8      369.00      722.38    301.85 o 
   0   7   8       35.03      -89.73     97.89 o 
   1   7   8       19.95       -0.79     81.68 o 
   2   7   8      880.59      823.86    109.03 o 
   3   7   8     1073.50     1071.02    105.52 o 
   4   7   8      144.64      297.64     84.14 o 
   5   7   8       68.24       32.95     85.89 o 
   6   7   8      607.65      843.14     98.51 o 
   0   8   8      116.40      145.51    360.22 o 
   1   8   8       73.52      -23.08     89.62 o 
   2   8   8      146.36       66.26    110.08 o 
   3   8   8      765.38      653.83    111.13 o 
   4   8   8       29.78       18.23     89.40 o 
   5   8   8      148.39       41.37     95.71 o 
   1  -3   9     1283.31     1615.27    123.51 o 
   2  -3   9      337.48      515.35    161.27 o 
   3  -3   9      206.13      285.02    157.06 o 
   4  -3   9     1413.99     1095.21    184.40 o 
   0  -2   9      193.85      291.63     97.00 o 
   1  -2   9        5.87       99.19     99.28 o 
   2  -2   9       14.44       44.52    144.09 o 
   3  -2   9       72.04      -26.29    145.84 o 
   4  -2   9     1695.82     1492.06    168.63 o 
   5  -2   9      266.56      167.23    149.70 o 
  -1  -1   9      788.23      880.10    293.61 o 
   0  -1   9      314.59      434.50     92.96 o 
   1  -1   9       83.21      116.87     88.49 o 
   2  -1   9      244.85      305.35    132.87 o 
   3  -1   9       36.80       92.55    122.70 o 
   4  -1   9     1039.71     1228.07    138.83 o 
   5  -1   9       52.59      205.79    124.46 o 
   6  -1   9      467.27      723.59    139.18 o 
  -1   0   9      460.67      501.09     93.43 o 
   0   0   9      652.03      773.55     92.09 o 
   1   0   9     1671.69     2146.58    107.21 o 
   2   0   9      300.34      335.85    119.20 o 
   3   0   9      456.52      513.95    117.44 o 
   4   0   9     2227.36     1776.03    149.00 o 
   5   0   9      198.75      124.81    116.04 o 
   6   0   9       30.13      145.84    116.39 o 
   7   0   9      255.99      311.31    122.00 o 
  -2   1   9      415.98      513.25    129.01 o 
  -1   1   9      294.51      418.13    124.81 o 
   0   1   9      462.86      646.50     91.35 o 
   1   1   9      369.41      620.65     82.69 o 
   2   1   9      498.92      652.08    112.54 o 
   3   1   9      365.27      370.21    107.98 o 
   4   1   9      641.20      617.72    113.94 o 
   5   1   9        3.57       55.39    104.47 o 
   6   1   9        1.63     -110.08    110.08 o 
   7   1   9     1092.33     1264.18    134.97 o 
  -2   2   9     2524.45     2222.31    158.81 o 
  -1   2   9       36.97       40.99     84.64 o 
   0   2   9       60.75       91.17    126.73 o 
   1   2   9       41.55       45.60     76.54 o 
   2   2   9      121.37      120.60    102.72 o 
   3   2   9     1020.93      766.36    113.24 o 
   4   2   9      496.27      418.59    101.67 o 
   5   2   9      657.30      664.70    106.93 o 
   6   2   9      441.38      337.61    106.23 o 
   7   2   9      518.60      570.39    118.14 o 
  -2   3   9     1831.28     2017.93    148.65 o 
  -1   3   9      343.96      340.01     91.15 o 
   0   3   9      126.39      297.93     87.06 o 
   1   3   9     1171.76     1785.32    322.18 o 
   2   3   9      478.47      512.90    105.87 o 
   3   3   9      963.34     1005.46    106.23 o 
   4   3   9     1722.64     1609.50    117.79 o 
   5   3   9       81.60       88.35     90.45 o 
   6   3   9        1.09      104.82     96.76 o 
   7   3   9      385.05      252.42    115.69 o 
  -2   4   9       72.86      210.00    126.91 o 
  -1   4   9      355.09      663.52    185.98 o 
   0   4   9       28.18      122.10    209.30 o 
   1   4   9     1181.90     1695.16    281.51 o 
   2   4   9       78.58       59.25     99.91 o 
   3   4   9        1.99      -37.51     91.15 o 
   4   4   9      238.20       -5.26     97.11 o 
   5   4   9       63.49      148.29     92.55 o 
   6   4   9      621.21      678.37    109.03 o 
   7   4   9     1401.99     1472.08    129.36 o 
  -1   5   9      451.79      691.85    101.37 o 
   0   5   9        4.84       78.87     96.93 o 
   1   5   9     1802.80     2324.72    541.29 o 
   2   5   9      526.09      692.04    116.04 o 
   3   5   9        1.74      -37.51     95.71 o 
   4   5   9      166.10      229.63     95.36 o 
   5   5   9      358.77      347.77     98.16 o 
   6   5   9       49.04      -80.63     98.86 o 
   7   5   9      819.74     1080.13    119.20 o 
  -1   6   9       10.42       -1.59    102.13 o 
   0   6   9       44.25      164.79    101.39 o 
   1   6   9     1524.83     2157.20    480.99 o 
   2   6   9     1002.51      871.19    131.47 o 
   3   6   9      776.97      705.36    115.69 o 
   4   6   9      432.16      335.50    106.23 o 
   5   6   9        1.43       42.42     94.66 o 
   6   6   9       28.33      -97.46    100.62 o 
   0   7   9      123.43      286.70    105.18 o 
   1   7   9      265.29      579.69    179.15 o 
   2   7   9       72.53      144.44    115.69 o 
   3   7   9       24.45       48.03    105.52 o 
   4   7   9      827.83      743.23    116.74 o 
   5   7   9      326.05      389.84    109.03 o 
   2   8   9      129.06      272.40    126.91 o 
   3   8   9      433.37      348.47    119.55 o 
   1  -1  10        2.62      113.73    101.99 o 
   2  -1  10      749.21      727.45    158.81 o 
   3  -1  10       22.27       32.95    145.49 o 
   4  -1  10      126.38       48.03    156.71 o 
   5  -1  10       12.22      262.23    140.58 o 
   0   0  10       38.09      116.93    101.71 o 
   1   0  10      207.90      360.39    138.83 o 
   2   0  10     3095.48     3629.53    183.70 o 
   3   0  10     1324.76     1295.39    154.60 o 
   4   0  10       47.57      -55.74    135.67 o 
   5   0  10        0.92     -139.18    139.18 o 
   6   0  10        1.87       42.42    141.28 o 
   0   1  10      448.59      304.83    180.02 o 
   1   1  10        6.70       34.50     95.30 o 
   2   1  10      781.19      811.94    144.44 o 
   3   1  10      683.28      536.03    136.73 o 
   4   1  10      338.27      513.25    125.16 o 
   5   1  10      479.71      136.02    137.08 o 
   6   1  10      189.93        8.06    134.97 o 
   0   2  10       64.34      170.79     99.01 o 
   1   2  10       81.13      186.16     91.54 o 
   2   2  10      779.06      807.73    137.43 o 
   3   2  10      467.87      439.98    124.10 o 
   4   2  10      370.54      381.78    120.25 o 
   5   2  10      171.16      242.95    119.55 o 
   6   2  10      335.77      306.76    128.31 o 
   0   3  10       18.45       59.02     97.00 o 
   1   3  10     2622.39     3548.69    475.03 o 
   2   3  10     3208.27     3201.83    168.98 o 
   3   3  10       32.85       68.01    113.59 o 
   4   3  10      304.62      328.14    122.00 o 
   5   3  10       42.08       92.55    117.79 o 
   6   3  10      179.58      163.02    122.00 o 
   0   4  10      631.21      687.07    163.02 o 
   2   4  10     2669.40     2541.69    167.93 o 
   3   4  10      229.46      160.21    116.39 o 
   4   4  10       51.47       12.27    116.39 o 
   5   4  10      504.41      474.33    122.00 o 
   6   4  10      349.29      357.24    122.70 o 
   0   5  10      107.30      225.59    153.55 o 
   1   5  10       22.18     -135.85    135.85 o 
   2   5  10       60.50      312.01    123.75 o 
   3   5  10      321.69      198.43    121.30 o 
   4   5  10       17.20       80.98    116.39 o 
   5   5  10      715.03      747.78    128.31 o 
   6   5  10      153.14      207.54    118.85 o 
   1   6  10     1922.05     2580.54    741.82 o 
   2   6  10      223.90      220.86    131.47 o 
   3   6  10      493.09      683.63    127.96 o 
   4   6  10        1.12      282.22    114.64 o 
   5   6  10      834.74      894.32    136.02 o 
   3   7  10       69.69      -83.79    132.52 o 
   3   1  11      494.19      520.26    146.54 o 
   4   1  11      154.49      121.65    145.14 o 
   2   2  11      451.85      351.28    151.80 o 
   3   2  11      148.36      137.78    137.08 o 
   4   2  11      166.47      129.01    136.37 o 
   5   2  11        0.54      -44.87    135.32 o 
   4   3  11       37.43     -136.02    136.02 o 
   5   3  11      211.37       82.39    138.83 o 
   2   4  11      215.54      314.12    137.78 o 
   3   4  11       28.64      287.82    130.77 o 
   4   4  11       23.35       89.75    136.37 o 
   3   5  11       69.04      -25.94    137.78 o 
                                                 
